# Supplementary material for: 6-Phenyl­benzo[d]naphtho­[2,3-b]thio­phene
Source: Acta Crystallogr Sect E Struct Rep Online. 2012 Dec 8;69(Pt 1):o36. doi: 10.1107/S1600536812049471 (PMC3588245; doi:10.1107/S1600536812049471)
Supplement: Supplementary file 2 [file e-69-00o36-Isup2.hkl]

#
# h,k,l, Fc-squared, Fo-squared, sigma(Fo-squared) and status flag
#
data_I
_shelx_title ' AKM4 in Pccn'
_shelx_refln_list_code          4
_shelx_F_calc_maximum      222.03
_exptl_crystal_F_000      1296.00
_reflns_d_resolution_high  0.7482
 
loop_
 _symmetry_equiv_pos_as_xyz
 'x, y, z'
 '-x+1/2, -y+1/2, z'
 'x+1/2, -y, -z+1/2'
 '-x, y+1/2, -z+1/2'
 '-x, -y, -z'
 'x-1/2, y-1/2, -z'
 '-x-1/2, y, z-1/2'
 'x, -y-1/2, z-1/2'
 
_cell_length_a    12.6752
_cell_length_b    28.5783
_cell_length_c     8.5659
_cell_angle_alpha  90.000
_cell_angle_beta   90.000
_cell_angle_gamma  90.000
 
_shelx_F_squared_multiplier     1.000
 
loop_
 _refln_index_h
 _refln_index_k
 _refln_index_l
 _refln_F_squared_calc
 _refln_F_squared_meas
 _refln_F_squared_sigma
 _refln_observed_status
   2   0   0    28385.05    25840.78    395.50 o
   4   0   0     2141.47     2483.98     40.39 o
   6   0   0    12698.60    12622.10    194.18 o
   8   0   0       60.91       47.25      4.50 o
  10   0   0      346.45      335.73     11.46 o
  12   0   0       21.24       18.75      9.37 o
  14   0   0      464.31      547.88     30.00 o
  16   0   0      346.25      361.82     26.25 o
   1   1   0     1536.93     1435.57     42.79 o
   3   1   0     2427.40     2452.81     30.43 o
   5   1   0      759.68      786.64     10.83 o
   7   1   0       15.46       13.06      3.16 o
   9   1   0      739.42      729.76     12.20 o
  11   1   0       39.37       34.33      4.56 o
  13   1   0       54.19       59.05     19.45 o
  15   1   0       23.27       18.36      8.41 o
   2   2   0     4003.86     3839.23     69.11 o
   4   2   0     4261.01     3739.95     46.02 o
   6   2   0      666.35      586.29     16.63 o
   8   2   0      663.24      575.99     10.68 o
  10   2   0      294.63      277.64      9.74 o
  12   2   0      166.49      157.08      7.89 o
  14   2   0      681.07      717.79     23.86 o
  16   2   0       90.05       96.19     15.70 o
   1   3   0       54.83       88.56      1.98 o
   3   3   0      872.62      904.63     15.95 o
   5   3   0       97.50       91.04      3.76 o
   7   3   0     1932.12     1864.46     28.54 o
   9   3   0     1069.60     1146.91     21.06 o
  11   3   0       88.47       91.44      6.29 o
  13   3   0       56.12       62.72      7.36 o
  15   3   0        0.64        0.08      7.60 o
   0   4   0     3627.72     3859.08    103.11 o
   2   4   0      104.19      127.23      3.60 o
   4   4   0      382.51      428.35      9.42 o
   6   4   0      124.16      201.28     10.10 o
   8   4   0      838.72      801.67     15.11 o
  10   4   0      424.91      381.51     10.46 o
  12   4   0      112.86      109.75      6.94 o
  14   4   0      246.38      252.69     12.75 o
  16   4   0      230.88      236.23     15.39 o
   1   5   0     3464.67     3538.11     47.63 o
   3   5   0     3062.70     2945.03     57.03 o
   5   5   0     1376.44     1335.72     23.85 o
   7   5   0       75.10       66.21      4.78 o
   9   5   0     4083.02     4146.11     59.81 o
  11   5   0      275.10      252.00      9.15 o
  13   5   0       14.33       14.32      6.63 o
  15   5   0      140.25      145.63     12.25 o
   0   6   0    25184.80    25164.17    658.49 o
   2   6   0     7620.35     7658.63    117.53 o
   4   6   0      585.72      563.42     11.80 o
   6   6   0      102.36      115.53      5.65 o
   8   6   0       52.52       60.84      5.01 o
  10   6   0      368.13      398.99     10.97 o
  12   6   0       16.59       17.19      4.89 o
  14   6   0       18.27       16.73      6.39 o
  16   6   0        0.34        8.00     13.83 o
   1   7   0     5322.29     5519.52     85.24 o
   3   7   0     1716.33     1780.22     29.66 o
   5   7   0      246.34      265.53      7.68 o
   7   7   0      524.12      562.44     14.80 o
   9   7   0        2.61        3.70      4.01 o
  11   7   0      128.79      124.85      6.92 o
  13   7   0      133.40      142.05      8.09 o
  15   7   0       50.20       64.92     12.43 o
   0   8   0    36203.58    34582.70    905.48 o
   2   8   0        3.85        9.95      1.79 o
   4   8   0        1.37        1.87      6.09 o
   6   8   0     1177.95     1149.65     22.22 o
   8   8   0      370.20      372.16     11.31 o
  10   8   0      266.52      257.15      8.91 o
  12   8   0       48.99       57.35      7.18 o
  14   8   0        3.30       -1.35      4.82 o
  16   8   0      353.63      375.63     23.14 o
   1   9   0     4320.06     4384.44     68.73 o
   3   9   0      242.40      235.86      6.77 o
   5   9   0     1614.66     1779.91     31.18 o
   7   9   0       24.53       58.56      5.79 o
   9   9   0     1054.49     1092.67     24.81 o
  11   9   0      473.56      468.35     12.54 o
  13   9   0        0.36       -2.65      4.79 o
  15   9   0       58.13       76.62      9.24 o
   0  10   0     2208.07     2326.04     66.08 o
   2  10   0    15419.91    15798.73    240.74 o
   4  10   0    13820.06    13621.83    208.80 o
   6  10   0      786.20      756.35     21.12 o
   8  10   0     1637.07     1518.71     29.43 o
  10  10   0     2916.24     2859.52     51.60 o
  12  10   0       77.02       81.91      6.58 o
  14  10   0       22.55       19.89      7.64 o
  16  10   0        3.25        2.94      7.40 o
   1  11   0      374.59      424.39      9.78 o
   3  11   0     1159.87     1157.17     21.16 o
   5  11   0      118.19      108.91      5.68 o
   7  11   0        0.04       -1.67      3.13 o
   9  11   0      824.01      815.63     19.58 o
  11  11   0      151.25      146.35      9.00 o
  13  11   0        5.77        6.22      4.95 o
  15  11   0        4.86        2.00      5.37 o
   0  12   0     4887.32     5371.22    103.23 o
   2  12   0     1774.50     1735.13     29.83 o
   4  12   0     3311.09     3192.25     52.48 o
   6  12   0     2088.83     1971.27     35.29 o
   8  12   0      946.73      930.04     20.58 o
  10  12   0      386.45      383.89     13.33 o
  12  12   0      205.67      218.85      9.77 o
  14  12   0       35.45       34.61      6.52 o
  16  12   0        0.05        5.62     12.89 o
   1  13   0     9314.97    10752.97    165.60 o
   3  13   0     2463.16     2617.85     43.81 o
   5  13   0       54.61       56.23      4.40 o
   7  13   0       13.76       15.62      3.96 o
   9  13   0       65.14       56.78      6.39 o
  11  13   0      154.16      145.15      9.27 o
  13  13   0       56.29       63.21      6.76 o
  15  13   0       22.46       32.42      6.90 o
   0  14   0     2796.40     3679.00     96.78 o
   2  14   0     1507.44     1348.14     29.22 o
   4  14   0     4721.60     4659.04     75.20 o
   6  14   0     1576.48     1426.02     27.44 o
   8  14   0     1278.45     1342.49     65.55 o
  10  14   0      296.57      281.84     11.58 o
  12  14   0       29.69       24.83      6.53 o
  14  14   0        1.23       -4.85      4.85 o
   1  15   0       34.35       48.64      3.85 o
   3  15   0      269.71      277.07     13.17 o
   5  15   0      264.00      242.87      8.54 o
   7  15   0       38.64       37.26      5.17 o
   9  15   0     1063.22     1090.93     24.52 o
  11  15   0      106.72      109.22      8.79 o
  13  15   0        1.39       -4.87      4.87 o
  15  15   0       53.43       72.45      8.24 o
   0  16   0       84.88      206.01     14.53 o
   2  16   0      957.89      912.18     18.35 o
   4  16   0     3570.15     3653.09     60.49 o
   6  16   0      690.38      655.93     15.87 o
   8  16   0     2514.18     2405.54     44.11 o
  10  16   0     2133.60     1983.01     39.12 o
  12  16   0       27.40       32.75      9.74 o
  14  16   0       17.12       28.07      6.29 o
   1  17   0       45.44       46.51      4.11 o
   3  17   0       52.24       63.34      4.81 o
   5  17   0       55.32       69.99      5.93 o
   7  17   0      186.19      200.22      9.13 o
   9  17   0      122.92      109.40      8.01 o
  11  17   0      584.29      578.59     17.98 o
  13  17   0       24.66       23.67      7.17 o
  15  17   0       32.75       37.86      7.41 o
   0  18   0     2725.41     2816.20     58.48 o
   2  18   0      703.69      807.34     17.43 o
   4  18   0     1268.40     1163.38     23.34 o
   6  18   0      766.48      754.94     17.88 o
   8  18   0     1715.52     1753.14     34.59 o
  10  18   0      265.20      244.54     11.71 o
  12  18   0      195.98      185.33     11.20 o
  14  18   0        4.75       11.69      6.07 o
   1  19   0       74.24       71.26      5.17 o
   3  19   0      241.07      293.47     17.03 o
   5  19   0     1591.63     1491.47     28.93 o
   7  19   0      153.09      128.23      7.78 o
   9  19   0     1233.09     1150.09     29.62 o
  11  19   0       22.67       14.12      6.48 o
  13  19   0       50.49       60.05      8.88 o
   0  20   0     1565.80     1610.06     36.75 o
   2  20   0      981.69     1010.11     22.12 o
   4  20   0       26.65       20.35      4.34 o
   6  20   0        0.90       -3.96      3.96 o
   8  20   0      301.28      292.08     11.72 o
  10  20   0      270.38      249.32     11.92 o
  12  20   0      253.90      217.95     12.33 o
  14  20   0      137.38      143.87     15.53 o
   1  21   0      143.49      156.00      6.48 o
   3  21   0      314.59      268.37      9.72 o
   5  21   0      164.39      137.13      7.57 o
   7  21   0       61.14       49.79      6.12 o
   9  21   0      178.24      169.55      9.81 o
  11  21   0      105.49       96.11      8.86 o
  13  21   0       27.84       20.66      9.93 o
   0  22   0      598.83      571.73     17.95 o
   2  22   0      927.02      936.18     24.91 o
   4  22   0       27.14       26.56      4.96 o
   6  22   0       33.08       28.00      5.44 o
   8  22   0      472.39      488.02     15.44 o
  10  22   0       68.74       77.82     11.10 o
  12  22   0        7.82        6.76      9.34 o
   1  23   0      183.39      175.28      7.18 o
   3  23   0     1012.09      944.83     21.12 o
   5  23   0     1178.75     1080.95     23.61 o
   7  23   0      684.38      621.15     17.23 o
   9  23   0       83.07       80.88     10.60 o
  11  23   0      448.30      417.71     20.87 o
  13  23   0       57.49       79.35     13.06 o
   0  24   0     2093.00     2041.17     46.49 o
   2  24   0      705.85      783.95     38.85 o
   4  24   0        1.94        7.40      9.70 o
   6  24   0      876.02      888.89     36.56 o
   8  24   0     1392.44     1299.34     38.20 o
  10  24   0       80.53       61.09     10.44 o
  12  24   0       15.82       12.44     20.39 o
   1  25   0       52.31       41.68      4.90 o
   3  25   0      605.49      591.67     23.43 o
   5  25   0       52.99       56.26      8.95 o
   7  25   0       30.86       15.57      8.11 o
   9  25   0      373.88      359.87     18.67 o
  11  25   0      304.19      315.80     19.21 o
   0  26   0     6744.79     6149.97    177.16 o
   2  26   0      518.44      490.06     15.01 o
   4  26   0      857.52      857.91     37.03 o
   6  26   0     1867.42     1810.44     46.54 o
   8  26   0       26.86       14.00      8.11 o
  10  26   0      131.10      169.35     14.54 o
  12  26   0      194.55      231.61     21.56 o
   1  27   0       18.45        7.36      6.60 o
   3  27   0       27.27       22.54      9.37 o
   5  27   0      129.45      133.36     12.09 o
   7  27   0      168.66      126.43     14.53 o
   9  27   0       98.28      111.01     12.40 o
  11  27   0       22.69        8.40      9.67 o
   0  28   0      190.92      191.69     18.75 o
   2  28   0      124.18      139.13     11.58 o
   4  28   0      897.54      844.73     27.84 o
   6  28   0      117.96      114.48     13.12 o
   8  28   0        9.52       17.95     10.55 o
  10  28   0      360.25      421.10     32.81 o
   1  29   0      293.12      266.19     15.41 o
   3  29   0       42.60       26.24      8.07 o
   5  29   0      375.46      335.52     19.68 o
   7  29   0       35.38       36.42      9.11 o
   9  29   0       12.84       19.57      9.11 o
  11  29   0        6.66       14.06     13.12 o
   0  30   0      147.89      105.92     15.47 o
   2  30   0      118.78      112.03     11.10 o
   4  30   0        5.92       10.76      7.27 o
   6  30   0       60.43       89.54     12.89 o
   8  30   0        8.47       10.31      8.62 o
  10  30   0        0.92        8.47      8.67 o
   1  31   0       64.28       36.18      8.45 o
   3  31   0        3.20       -6.19      6.46 o
   5  31   0       88.45      109.66     11.76 o
   7  31   0       88.70       93.12     17.58 o
   9  31   0        0.90        5.75     19.22 o
   0  32   0        5.42        8.90      9.84 o
   2  32   0        1.21       -0.83      6.46 o
   4  32   0        1.66       14.50      7.93 o
   6  32   0       59.31       62.77     10.94 o
   8  32   0       22.92       24.10     10.07 o
   1  33   0       18.69       22.16      8.44 o
   3  33   0       81.49       68.23     10.44 o
   5  33   0        1.88        2.14      8.07 o
   7  33   0       23.74       37.16     10.59 o
   0  34   0        1.57       12.65     10.31 o
   2  34   0        2.37        5.95      7.60 o
   4  34   0       56.18       82.26     11.60 o
   6  34   0       29.11       34.77     10.40 o
   1  35   0        0.00       -6.08      7.27 o
   3  35   0       44.10       77.35     11.76 o
   5  35   0       29.47       18.41      9.59 o
   0  36   0        1.02       -9.84      9.84 o
   2  36   0      421.92      435.16     45.93 o
   4  36   0      700.88      698.59     38.43 o
   1  37   0       50.92       48.27     11.07 o
   3  37   0       38.98       44.53     19.22 o
   0  38   0      205.35      191.69     23.43 o
   1   1   1    14438.91    14428.75    190.57 o
   2   1   1     4925.62     4943.02     54.05 o
   3   1   1    29614.03    28194.17    262.02 o
   4   1   1    16376.89    16431.73    153.11 o
   5   1   1      596.92      651.17      8.25 o
   6   1   1      371.42      401.77      5.84 o
   7   1   1      462.94      419.55      7.46 o
   8   1   1        1.86        8.84      3.05 o
   9   1   1      194.99      190.19      5.10 o
  10   1   1       46.97       49.05      3.36 o
  11   1   1      211.66      205.79      5.98 o
  12   1   1      148.86      143.12      5.67 o
  13   1   1       35.36       33.22      6.84 o
  14   1   1        0.15        1.41      4.97 o
  15   1   1       30.56       33.04      6.43 o
  16   1   1       91.77      110.74      8.42 o
   1   2   1     7889.67     7971.39     94.40 o
   2   2   1    25225.07    24105.84    272.42 o
   3   2   1    38855.99    36678.37    364.81 o
   4   2   1     4795.92     4875.17     44.10 o
   5   2   1      640.83      632.01      7.55 o
   6   2   1       32.16       33.76      1.95 o
   7   2   1     1847.20     1827.07     18.89 o
   8   2   1      565.42      594.60      8.33 o
   9   2   1      525.80      541.95      8.27 o
  10   2   1      273.18      265.78      5.97 o
  11   2   1        0.73       -0.87      2.85 o
  12   2   1      260.89      244.90      7.07 o
  13   2   1        1.45        7.37      4.09 o
  14   2   1        0.50        1.76      4.08 o
  15   2   1        6.34        6.68      6.53 o
  16   2   1       17.77       25.37      6.45 o
   1   3   1      779.02      764.62      8.36 o
   2   3   1    49297.50    43807.35    521.63 o
   3   3   1     3278.30     3344.60     32.41 o
   4   3   1     1175.22     1137.54     11.64 o
   5   3   1     2794.46     2876.11     27.18 o
   6   3   1      148.62      135.67      3.36 o
   7   3   1      553.79      636.57      8.37 o
   8   3   1       31.29       38.31      2.41 o
   9   3   1        2.36        3.45      2.77 o
  10   3   1        4.16       -1.28      2.41 o
  11   3   1      248.88      240.39      6.35 o
  12   3   1       91.47       97.88      5.41 o
  13   3   1      131.22      143.58      7.31 o
  14   3   1       13.56        5.63      4.35 o
  15   3   1       52.69       55.97      6.96 o
  16   3   1      103.44      136.42      9.19 o
   1   4   1       26.81       25.95      1.17 o
   2   4   1     5024.79     4851.84     45.88 o
   3   4   1     8965.26     8469.08     85.05 o
   4   4   1       38.01       35.33      1.70 o
   5   4   1     2924.38     2829.72     30.35 o
   6   4   1     1475.26     1601.89     17.43 o
   7   4   1      369.58      280.92      5.29 o
   8   4   1      235.03      241.54      5.26 o
   9   4   1      651.60      599.61      8.67 o
  10   4   1       25.31       22.35      2.92 o
  11   4   1      306.85      287.78      7.38 o
  12   4   1        3.53        4.98      3.25 o
  13   4   1       32.54       39.53      4.82 o
  14   4   1        0.10       -0.99      4.18 o
  15   4   1       99.06      114.32      6.87 o
  16   4   1       73.07       81.93      8.01 o
   1   5   1     3489.35     3597.75     34.44 o
   2   5   1     9193.44     8898.47     97.21 o
   3   5   1      356.92      345.47      5.03 o
   4   5   1     1132.73     1057.50     12.48 o
   5   5   1     3402.98     3476.94     36.79 o
   6   5   1        7.69        5.97      1.85 o
   7   5   1      382.22      421.11      7.31 o
   8   5   1       23.61       30.28      2.55 o
   9   5   1      577.68      597.56     11.40 o
  10   5   1       11.76        6.78      2.60 o
  11   5   1       29.64       24.91      3.59 o
  12   5   1       66.60       68.91      8.20 o
  13   5   1        7.29        4.04      3.83 o
  14   5   1      190.62      194.92      7.83 o
  15   5   1       64.32       65.61      6.43 o
  16   5   1       78.98       70.92      7.81 o
   1   6   1      197.80      171.26      2.49 o
   2   6   1     4376.79     4347.24     44.31 o
   3   6   1      127.87       84.04      2.34 o
   4   6   1      855.85      812.87     10.07 o
   5   6   1     4604.97     4277.36     44.76 o
   6   6   1     1571.12     1746.21     20.24 o
   7   6   1     4413.33     4314.35     46.06 o
   8   6   1       63.18       54.73      3.02 o
   9   6   1     1072.58      983.91     13.93 o
  10   6   1       14.90       16.44      2.80 o
  11   6   1      409.19      377.18      8.50 o
  12   6   1       73.37       68.38      5.11 o
  13   6   1      321.28      337.21     10.78 o
  14   6   1       85.13       97.35      6.27 o
  15   6   1      162.35      195.07      8.89 o
  16   6   1       10.14       19.20      5.98 o
   1   7   1       65.00       59.79      1.42 o
   2   7   1        0.79       -0.48      0.85 o
   3   7   1      326.71      330.78      5.47 o
   4   7   1      201.55      196.14      4.25 o
   5   7   1      679.28      662.10      9.91 o
   6   7   1      579.91      621.57      9.89 o
   7   7   1      170.56      163.29      5.35 o
   8   7   1        0.33        5.77      2.28 o
   9   7   1        9.78       12.09      2.76 o
  10   7   1      213.12      194.57      7.46 o
  11   7   1       51.53       50.85      3.79 o
  12   7   1        0.08        0.77      3.98 o
  13   7   1       43.67       60.12      9.33 o
  14   7   1       33.45       30.61      4.56 o
  15   7   1        7.02       17.18      4.94 o
  16   7   1       43.77       55.23      6.25 o
   1   8   1    22004.29    22357.55    222.92 o
   2   8   1     1656.31     1648.77     17.92 o
   3   8   1     2163.24     2067.90     24.25 o
   4   8   1      291.69      330.82      5.93 o
   5   8   1     2311.87     2211.81     26.61 o
   6   8   1      238.72      247.57      5.76 o
   7   8   1    10078.97    10201.66    112.53 o
   8   8   1      396.04      385.93      9.64 o
   9   8   1     2906.06     2800.17     32.19 o
  10   8   1       13.66       12.49      3.09 o
  11   8   1      123.70      117.84      5.20 o
  12   8   1       12.71        7.27      3.47 o
  13   8   1       60.81       64.12      5.83 o
  14   8   1        0.67        1.18      3.98 o
  15   8   1       15.31       19.68      5.02 o
  16   8   1        0.37        6.77      5.01 o
   1   9   1     3814.68     4149.78     46.14 o
   2   9   1      288.38      328.06      5.36 o
   3   9   1     4106.86     4284.77     47.95 o
   4   9   1      231.41      227.88      4.90 o
   5   9   1      235.81      255.30      5.61 o
   6   9   1        2.98       -1.91      1.91 o
   7   9   1      618.20      678.19     11.20 o
   8   9   1        0.02        0.39      2.51 o
   9   9   1       11.71       12.67      3.23 o
  10   9   1        0.03       -0.77      2.85 o
  11   9   1       70.25       61.88      4.39 o
  12   9   1        3.57        2.37      4.25 o
  13   9   1       23.77       21.03      4.23 o
  14   9   1       44.69       46.77      5.01 o
  15   9   1        0.31       -0.91      4.11 o
  16   9   1        5.80        0.40      5.01 o
   1  10   1      539.63      585.48     27.96 o
   2  10   1       21.00       30.19      2.26 o
   3  10   1     3564.37     3514.40     39.94 o
   4  10   1      191.66      176.75      4.37 o
   5  10   1     4518.62     4534.92     51.58 o
   6  10   1     1480.89     1516.95     19.86 o
   7  10   1      592.28      555.01     10.90 o
   8  10   1        2.07       -0.41      2.51 o
   9  10   1      130.51      119.01      5.21 o
  10  10   1      314.93      329.34      7.77 o
  11  10   1      251.04      242.26      7.12 o
  12  10   1        0.16       -2.90      3.10 o
  13  10   1       22.03       30.84      4.43 o
  14  10   1        2.64        0.77      4.12 o
  15  10   1        7.79        3.94      4.48 o
  16  10   1       10.72       12.38      5.40 o
   1  11   1      182.57      213.80      4.34 o
   2  11   1      415.77      485.20      7.47 o
   3  11   1      333.41      365.27      7.34 o
   4  11   1       17.10       18.98      2.18 o
   5  11   1      210.60      193.36      5.04 o
   6  11   1      376.82      360.33      7.33 o
   7  11   1       45.83       37.01      3.18 o
   8  11   1       79.96       85.87      4.31 o
   9  11   1        3.15       -1.79      2.92 o
  10  11   1       31.85       35.72      4.17 o
  11  11   1       95.23       90.62      4.97 o
  12  11   1      227.01      230.56      7.31 o
  13  11   1      168.94      158.10      6.71 o
  14  11   1       39.35       25.97      4.66 o
  15  11   1       34.86       29.42      5.02 o
  16  11   1       25.25       20.91      5.79 o
   1  12   1      152.30      214.64      4.96 o
   2  12   1      276.38      355.91      6.14 o
   3  12   1     1994.74     2160.19     25.86 o
   4  12   1      103.11       75.85      3.28 o
   5  12   1       57.74       53.17      2.99 o
   6  12   1      229.37      230.60      5.84 o
   7  12   1       67.50       70.67      3.74 o
   8  12   1      432.46      439.77      9.07 o
   9  12   1       45.42       32.69      4.32 o
  10  12   1       23.80       15.62      3.84 o
  11  12   1       61.29       57.70      4.43 o
  12  12   1       20.44       19.03      4.11 o
  13  12   1       17.36       21.95      3.97 o
  14  12   1        0.12       -1.34      3.94 o
  15  12   1        8.72        5.02      4.51 o
  16  12   1        1.42        4.54      6.13 o
   1  13   1     1739.67     1887.42     22.83 o
   2  13   1     1354.53     1596.19     19.85 o
   3  13   1     1394.11     1456.36     18.49 o
   4  13   1      686.13      652.02     10.01 o
   5  13   1       10.08       14.08      2.32 o
   6  13   1      163.35      200.39     10.87 o
   7  13   1       55.26       50.10      4.26 o
   8  13   1       71.95       66.22      4.16 o
   9  13   1       25.26       33.24      5.94 o
  10  13   1      829.80      798.80     14.36 o
  11  13   1       14.37       17.56      4.13 o
  12  13   1      380.30      358.16      9.07 o
  13  13   1        5.96        6.27      3.62 o
  14  13   1       23.23       28.01      4.86 o
  15  13   1        1.98       -2.29      4.24 o
   1  14   1       22.85       18.22      2.41 o
   2  14   1     5731.75     6299.08     70.11 o
   3  14   1        0.43       -1.65      1.65 o
   4  14   1        8.20        4.89      1.96 o
   5  14   1      168.06      152.66      4.82 o
   6  14   1        7.87       16.60      2.69 o
   7  14   1       97.02       99.17      4.45 o
   8  14   1      252.49      253.39     11.06 o
   9  14   1       50.08       53.78      4.42 o
  10  14   1       85.76       84.64      5.28 o
  11  14   1       11.57        4.83      3.74 o
  12  14   1       50.30       51.13      4.77 o
  13  14   1       12.38        8.85      4.06 o
  14  14   1       17.01       15.05      4.71 o
  15  14   1        0.22       -2.80      4.21 o
   1  15   1     2640.66     3187.13     37.92 o
   2  15   1       15.87       18.16      2.24 o
   3  15   1      793.53      749.52     11.23 o
   4  15   1     2487.36     2446.69     29.65 o
   5  15   1        0.38        0.30      2.14 o
   6  15   1      265.50      238.63      6.35 o
   7  15   1        0.27       -0.73      2.73 o
   8  15   1      317.32      316.97      8.08 o
   9  15   1       88.64       84.37      5.52 o
  10  15   1       22.11       19.88      4.13 o
  11  15   1        1.75        4.05      3.91 o
  12  15   1      191.34      199.66      7.09 o
  13  15   1       67.60       68.99      5.45 o
  14  15   1      107.52      123.08      6.79 o
  15  15   1        0.85        0.44      4.58 o
   1  16   1     1807.22     1930.71     23.94 o
   2  16   1      597.84      706.00     24.94 o
   3  16   1      149.69      209.96      5.23 o
   4  16   1       94.69      112.95      6.22 o
   5  16   1      962.27      884.96     13.37 o
   6  16   1       30.47       30.37      3.26 o
   7  16   1      580.50      529.80     10.25 o
   8  16   1        2.14       -0.59      3.15 o
   9  16   1      843.00      823.46     14.45 o
  10  16   1      282.13      288.01      8.61 o
  11  16   1      306.42      316.93      9.42 o
  12  16   1        9.00       10.41      4.45 o
  13  16   1        0.76        4.90      4.25 o
  14  16   1       53.07       63.40      5.16 o
  15  16   1       64.73       82.40      6.75 o
   1  17   1       38.22       43.58      3.35 o
   2  17   1      368.22      434.80      7.91 o
   3  17   1      138.91      147.84      4.66 o
   4  17   1      286.25      279.60      6.50 o
   5  17   1        0.35        3.31      2.56 o
   6  17   1      724.43      697.22     11.88 o
   7  17   1     2582.91     2518.66     32.07 o
   8  17   1        0.01        7.89      3.48 o
   9  17   1       44.10       57.58      4.76 o
  10  17   1       48.67       52.26      4.83 o
  11  17   1      229.24      213.15      8.02 o
  12  17   1       15.58       11.23      4.63 o
  13  17   1        7.43        1.62      4.16 o
  14  17   1        1.28       -4.60      4.60 o
  15  17   1        3.41        2.64      4.78 o
   1  18   1     3296.33     3364.17     39.73 o
   2  18   1       58.29       56.97      3.25 o
   3  18   1     2468.54     2307.00     28.58 o
   4  18   1        4.53        3.61      2.39 o
   5  18   1     2177.66     2081.84     26.71 o
   6  18   1      682.64      637.20     11.40 o
   7  18   1     1715.33     1624.61     22.66 o
   8  18   1     1155.94     1162.35     23.86 o
   9  18   1      486.06      488.28     10.76 o
  10  18   1       24.02       21.00      4.36 o
  11  18   1      491.05      494.39     11.76 o
  12  18   1        0.00       -2.33      4.22 o
  13  18   1      418.59      461.01     12.20 o
  14  18   1        3.43        5.93      5.00 o
   1  19   1       10.56       25.25      4.94 o
   2  19   1       30.81       25.14      2.77 o
   3  19   1        0.71        3.77      2.38 o
   4  19   1       24.05       18.36      2.95 o
   5  19   1     1256.00     1220.35     17.63 o
   6  19   1        1.28       -2.49      2.99 o
   7  19   1      186.21      186.37      6.77 o
   8  19   1        1.10       -0.83      3.35 o
   9  19   1       81.67       82.97      7.90 o
  10  19   1      198.63      179.53      7.30 o
  11  19   1       89.19       95.26      7.01 o
  12  19   1        0.18       -3.26      5.03 o
  13  19   1        7.11        9.35      5.00 o
  14  19   1       37.04       30.23      5.73 o
   1  20   1     1717.16     1746.69     19.68 o
   2  20   1       51.62       53.73      3.76 o
   3  20   1     2510.81     2360.68     29.55 o
   4  20   1      380.31      362.62      7.97 o
   5  20   1      410.10      394.64      8.58 o
   6  20   1       28.07       21.47      4.04 o
   7  20   1      110.04      108.81      5.47 o
   8  20   1       26.32       23.11      4.00 o
   9  20   1      142.65      137.89      7.16 o
  10  20   1       86.83       92.48      6.79 o
  11  20   1      332.61      344.27     11.27 o
  12  20   1        4.89        5.85      5.24 o
  13  20   1      226.25      230.15     10.47 o
  14  20   1        2.80       -2.34      5.09 o
   1  21   1      189.20      222.55      5.27 o
   2  21   1      272.60      246.80      7.93 o
   3  21   1       67.95       85.12      4.29 o
   4  21   1      176.53      159.04      6.01 o
   5  21   1     1118.57     1077.15     16.38 o
   6  21   1     1871.53     1834.15     27.90 o
   7  21   1       15.40       17.44      4.39 o
   8  21   1        0.90       -1.56      3.78 o
   9  21   1      101.23       90.69      6.96 o
  10  21   1      123.01      118.46      7.39 o
  11  21   1        0.00       -4.50      4.50 o
  12  21   1      123.64      113.76      8.11 o
  13  21   1       17.02       19.24      6.15 o
  14  21   1       15.03       12.67      6.40 o
   1  22   1     1088.71     1014.03     13.16 o
   2  22   1      472.91      508.98     11.29 o
   3  22   1     1278.87     1221.77     20.01 o
   4  22   1      102.52      102.88      5.55 o
   5  22   1       55.25       55.98      4.93 o
   6  22   1       16.11       14.82      4.32 o
   7  22   1      266.14      265.69      9.03 o
   8  22   1      485.26      462.95     12.17 o
   9  22   1        7.84        8.48      4.58 o
  10  22   1        5.55        3.72      4.48 o
  11  22   1      132.91      137.36      8.29 o
  12  22   1        5.50        4.54      5.46 o
  13  22   1       26.93       28.57      7.49 o
   1  23   1       19.99       43.60      3.90 o
   2  23   1      683.04      650.81     13.24 o
   3  23   1      626.41      627.23     20.71 o
   4  23   1       50.59       50.27      4.83 o
   5  23   1       18.27       10.52      4.06 o
   6  23   1      444.81      444.73     11.26 o
   7  23   1      740.18      720.33     15.21 o
   8  23   1      336.00      362.86     21.38 o
   9  23   1       22.77       41.87     12.86 o
  10  23   1        1.73        5.35      4.99 o
  11  23   1      174.35      157.32      8.61 o
  12  23   1       31.93       34.44      7.43 o
  13  23   1       32.32       39.72      8.12 o
   1  24   1     1391.80     1331.90     19.75 o
   2  24   1        6.98        1.93      3.32 o
   3  24   1      691.68      631.54     13.24 o
   4  24   1       75.78       68.58      5.27 o
   5  24   1       10.48        9.01      3.93 o
   6  24   1       20.89       23.48      4.55 o
   7  24   1        0.45        0.91      4.06 o
   8  24   1       32.71       29.25      5.13 o
   9  24   1        2.50        8.54      4.73 o
  10  24   1      359.05      343.87     11.44 o
  11  24   1        0.65        3.93      6.01 o
  12  24   1       74.61       70.85      8.44 o
  13  24   1       34.65       53.49      9.87 o
   1  25   1      139.22      146.34      6.10 o
   2  25   1       73.44       79.88      5.03 o
   3  25   1      103.54       89.31      5.68 o
   4  25   1      160.43      169.08      7.39 o
   5  25   1        4.13       -2.63      3.78 o
   6  25   1      128.51      136.54      9.39 o
   7  25   1      200.10      186.37      8.26 o
   8  25   1        5.49        5.55      4.42 o
   9  25   1      341.34      324.35     13.87 o
  10  25   1      247.59      263.39     12.27 o
  11  25   1       59.19       62.67      7.85 o
  12  25   1       34.59       48.89      9.10 o
   1  26   1        0.24        3.57      3.39 o
   2  26   1       93.59       91.59      5.32 o
   3  26   1       28.49       25.96      6.07 o
   4  26   1      120.52      112.10      6.48 o
   5  26   1      105.60      112.14      6.51 o
   6  26   1        5.72        5.58      4.89 o
   7  26   1       48.53       49.92      6.97 o
   8  26   1       36.26       40.64      6.59 o
   9  26   1       82.14       86.67      8.13 o
  10  26   1       50.28       50.20      7.44 o
  11  26   1        0.08        4.75      5.96 o
  12  26   1       21.73       23.45      8.39 o
   1  27   1       18.60       12.65      3.64 o
   2  27   1       28.55       26.87      4.19 o
   3  27   1      575.84      582.84     20.18 o
   4  27   1        7.83        5.16      4.69 o
   5  27   1        7.69        3.81      4.81 o
   6  27   1       34.10       29.33      6.09 o
   7  27   1      110.71      123.83      8.40 o
   8  27   1        0.15       -2.46      4.91 o
   9  27   1       26.63       29.42      6.53 o
  10  27   1       15.28       17.20      6.56 o
  11  27   1        7.26        9.58      7.42 o
   1  28   1      164.51      167.75      9.32 o
   2  28   1      241.37      198.06      8.33 o
   3  28   1     1332.05     1298.76     22.92 o
   4  28   1        1.17        2.08      4.64 o
   5  28   1      463.77      469.25     14.39 o
   6  28   1       13.91       14.58      5.48 o
   7  28   1      132.79      136.37      8.95 o
   8  28   1        4.08        9.27      5.74 o
   9  28   1       42.74       34.14      7.02 o
  10  28   1        7.93        0.96      7.96 o
  11  28   1       10.02        5.10      7.10 o
   1  29   1       39.73       41.24      5.81 o
   2  29   1        4.19        9.02      4.92 o
   3  29   1       35.93       45.18      6.09 o
   4  29   1      116.00      106.49      7.83 o
   5  29   1      118.88      127.03      8.42 o
   6  29   1       32.58       24.75      5.77 o
   7  29   1       32.91       31.14      6.26 o
   8  29   1        6.02        3.11      5.61 o
   9  29   1        0.07        5.31      6.91 o
  10  29   1        9.09       -1.65      9.88 o
   1  30   1      424.28      432.80     13.63 o
   2  30   1        9.00        3.93      4.61 o
   3  30   1      203.73      215.89     10.07 o
   4  30   1        0.09        0.98      4.66 o
   5  30   1       17.12       14.92      5.48 o
   6  30   1        2.72       -0.06      4.96 o
   7  30   1      316.49      298.25     12.35 o
   8  30   1        0.56       -3.75      6.17 o
   9  30   1       92.59       95.75     10.36 o
  10  30   1        4.45        8.16      7.16 o
   1  31   1        0.03       13.79      5.09 o
   2  31   1       64.15       58.17      6.64 o
   3  31   1       19.54       11.99      5.20 o
   4  31   1        2.60        3.51      5.03 o
   5  31   1        9.47        6.52      5.27 o
   6  31   1        4.06        0.99      5.38 o
   7  31   1        6.44        6.92      5.58 o
   8  31   1        1.54        2.61      6.85 o
   9  31   1        7.62        8.77      7.46 o
   1  32   1      284.12      295.16     14.27 o
   2  32   1        1.58       -0.40      4.75 o
   3  32   1        1.28        8.04      5.30 o
   4  32   1       24.80       32.39      6.43 o
   5  32   1       54.30       65.00      7.47 o
   6  32   1        6.36        3.12      5.72 o
   7  32   1      200.30      190.91     14.44 o
   8  32   1       11.32       -2.72      7.05 o
   9  32   1       66.87       65.23      9.72 o
   1  33   1        0.37        2.23      4.89 o
   2  33   1       32.71       38.17      6.36 o
   3  33   1       57.60       63.46      7.26 o
   4  33   1       41.98       41.29      6.72 o
   5  33   1        1.17        9.86      5.96 o
   6  33   1       78.47       57.30      9.09 o
   7  33   1       82.95       69.46      9.82 o
   8  33   1        2.32        6.82      7.55 o
   1  34   1      144.67      160.19      9.71 o
   2  34   1       19.93       18.78      5.96 o
   3  34   1      322.25      332.49     13.19 o
   4  34   1        6.53       16.18      6.42 o
   5  34   1      301.24      353.57     16.39 o
   6  34   1        0.20        4.38      7.35 o
   7  34   1       36.21       27.16     10.61 o
   1  35   1       29.81       34.62      6.80 o
   2  35   1        6.60        1.91      5.74 o
   3  35   1       10.22        7.55      5.85 o
   4  35   1       17.36       22.92      7.72 o
   5  35   1        0.13        6.83      7.39 o
   6  35   1       90.16      102.93     18.16 o
   1  36   1       19.85       18.01      6.37 o
   2  36   1        0.18        3.14      6.14 o
   3  36   1       39.55       40.72      8.90 o
   4  36   1        1.71        1.41      7.14 o
   5  36   1       43.93       59.00      9.64 o
   1  37   1       17.90       18.46      6.81 o
   2  37   1       11.52       13.18      9.40 o
   3  37   1        7.26       21.87      8.15 o
   0   0   2     9035.35     9140.01    171.17 o
   1   0   2      951.94     1004.57     41.71 o
   2   0   2     6107.76     6188.59     95.42 o
   3   0   2      146.09      115.88      6.38 o
   4   0   2     6647.86     6701.15    128.58 o
   5   0   2      617.00      682.44     14.12 o
   6   0   2     3893.56     3631.85     51.34 o
   7   0   2       98.03      120.73      5.41 o
   8   0   2      649.49      600.19     16.59 o
   9   0   2      126.05      132.59      6.20 o
  10   0   2     1190.52     1161.94     21.53 o
  11   0   2       36.53       32.39      4.99 o
  12   0   2      310.38      346.20     11.48 o
  13   0   2      554.10      532.16     14.78 o
  14   0   2        2.79       -1.72      6.29 o
  15   0   2      151.04      146.85     16.05 o
  16   0   2      136.35      178.39     14.76 o
   0   1   2    12639.53    12584.30    166.26 o
   1   1   2      121.84      108.90      4.20 o
   2   1   2     1674.28     1696.18     19.66 o
   3   1   2     7980.33     8139.25     97.12 o
   4   1   2     1121.77     1212.64     16.98 o
   5   1   2      263.68      260.91      4.92 o
   6   1   2     1997.75     2081.24     28.21 o
   7   1   2      926.25     1013.54     13.42 o
   8   1   2      221.44      234.61      5.32 o
   9   1   2        1.79       -1.89      2.13 o
  10   1   2      175.54      167.15      5.33 o
  11   1   2       81.01       89.16      4.46 o
  12   1   2      227.66      220.34      6.94 o
  13   1   2       68.83       75.97      5.55 o
  14   1   2       53.58       64.27      5.38 o
  15   1   2       77.25       69.26      6.34 o
  16   1   2        1.02        8.61      5.97 o
   0   2   2     3642.87     3713.01     71.41 o
   1   2   2     2804.74     2985.21     40.83 o
   2   2   2    47012.37    44118.58    520.67 o
   3   2   2     5807.93     5968.60     60.60 o
   4   2   2     3457.18     3341.90     43.99 o
   5   2   2      109.47      101.16      3.64 o
   6   2   2      486.35      654.49     16.90 o
   7   2   2     1094.02     1067.32     14.00 o
   8   2   2      224.48      201.73      4.92 o
   9   2   2       19.95       20.82      2.67 o
  10   2   2        4.61        0.72      2.63 o
  11   2   2       52.40       51.00      3.91 o
  12   2   2     1018.88     1047.83     15.97 o
  13   2   2      418.67      450.34     10.11 o
  14   2   2      577.75      575.62     11.90 o
  15   2   2       11.93       10.82      4.69 o
  16   2   2        1.53        2.95      5.26 o
   0   3   2      290.75      279.41      6.18 o
   1   3   2     2084.65     2184.98     24.71 o
   2   3   2     4148.19     4386.42     48.30 o
   3   3   2     8978.63     9338.94     93.75 o
   4   3   2      871.03      797.00      9.34 o
   5   3   2     2682.48     2658.86     29.03 o
   6   3   2     4165.03     4185.47     41.53 o
   7   3   2      351.95      386.54      6.63 o
   8   3   2      107.08      109.64      7.32 o
   9   3   2      357.42      358.69      6.95 o
  10   3   2      380.18      339.77      7.22 o
  11   3   2      108.30      111.35      5.01 o
  12   3   2      375.01      366.93      8.98 o
  13   3   2       11.57       11.62      4.01 o
  14   3   2       55.22       70.15      8.43 o
  15   3   2        1.43        1.01      4.41 o
  16   3   2       23.05       13.36      6.14 o
   0   4   2        0.54        1.73      1.58 o
   1   4   2     1373.71     1475.93     17.16 o
   2   4   2     7964.93     8053.04     80.87 o
   3   4   2        0.33        0.71      1.04 o
   4   4   2      969.51      957.31     10.83 o
   5   4   2     3404.05     3687.60     39.23 o
   6   4   2      342.90      427.99      8.96 o
   7   4   2        6.58        4.13      1.81 o
   8   4   2        0.07       -1.86      1.92 o
   9   4   2       12.39       12.78      2.53 o
  10   4   2      171.27      154.55      5.51 o
  11   4   2      143.85      147.33      5.76 o
  12   4   2     1212.48     1183.65     17.39 o
  13   4   2        3.93        8.20      3.86 o
  14   4   2       70.59       68.51      5.92 o
  15   4   2      102.04      101.14      6.82 o
  16   4   2        0.34        1.76      5.24 o
   0   5   2     2087.52     2006.67     28.03 o
   1   5   2        2.53        5.88      1.26 o
   2   5   2      115.44      117.79      2.46 o
   3   5   2       58.55       70.24      3.56 o
   4   5   2      211.26      209.56      5.20 o
   5   5   2      510.83      571.56      8.45 o
   6   5   2      467.77      405.38      6.56 o
   7   5   2       10.64       13.26      2.71 o
   8   5   2      124.84      123.76      5.88 o
   9   5   2       97.00       90.40      4.10 o
  10   5   2      213.13      203.48      6.21 o
  11   5   2      328.99      326.35      7.94 o
  12   5   2        3.27        1.25      3.61 o
  13   5   2      247.55      240.54      8.41 o
  14   5   2       54.23       35.73      5.23 o
  15   5   2      176.15      185.60      8.20 o
  16   5   2        2.47       -5.11      5.11 o
   0   6   2      202.20      231.99      8.66 o
   1   6   2       50.05       55.16      1.56 o
   2   6   2     2957.64     2950.79     30.68 o
   3   6   2       85.94       98.29      2.94 o
   4   6   2      621.31      674.65      9.74 o
   5   6   2     2104.64     2318.66     25.55 o
   6   6   2     1351.59     1539.92     19.93 o
   7   6   2       18.39       13.59      2.52 o
   8   6   2       80.59       90.09      4.18 o
   9   6   2       12.56       10.70      2.73 o
  10   6   2      365.89      368.49      8.02 o
  11   6   2      156.14      173.36      5.78 o
  12   6   2        0.13       -3.49      3.49 o
  13   6   2       40.09       42.22      8.08 o
  14   6   2      100.18       93.18      6.31 o
  15   6   2        0.91       -4.30      4.30 o
  16   6   2       21.01       25.02      6.00 o
   0   7   2      638.68      687.02     12.87 o
   1   7   2      235.74      247.12      3.66 o
   2   7   2     4113.46     4193.40     43.01 o
   3   7   2     2517.15     2772.19     31.83 o
   4   7   2     7146.53     7627.77     83.80 o
   5   7   2      169.15      186.99      4.91 o
   6   7   2      396.71      373.15      7.37 o
   7   7   2     1813.91     1982.41     23.15 o
   8   7   2       63.64       85.86      3.79 o
   9   7   2      164.20      170.80      5.40 o
  10   7   2      283.21      282.93      7.24 o
  11   7   2      133.95      143.14      6.14 o
  12   7   2       87.28       93.34      5.24 o
  13   7   2       12.04       13.47      4.31 o
  14   7   2        0.07       -0.33      4.12 o
  15   7   2        4.38       -2.30      4.64 o
  16   7   2        4.11        1.12      5.31 o
   0   8   2       44.14       59.71      4.46 o
   1   8   2      514.01      561.50      7.69 o
   2   8   2       41.75       73.80      3.89 o
   3   8   2      973.17     1065.87     13.73 o
   4   8   2      113.67      102.61      4.08 o
   5   8   2     1035.13     1135.14     15.27 o
   6   8   2      704.80      706.74     11.10 o
   7   8   2        0.25        7.72      3.62 o
   8   8   2      240.99      229.88      7.09 o
   9   8   2      105.19      100.83      4.73 o
  10   8   2      232.45      213.93      7.65 o
  11   8   2       28.60       24.97      4.06 o
  12   8   2      230.67      218.08      7.23 o
  13   8   2       39.12       33.22      4.89 o
  14   8   2        0.26        1.98      4.48 o
  15   8   2        0.05       -4.43      4.43 o
  16   8   2        3.39        1.76      5.52 o
   0   9   2      171.15      203.60      6.00 o
   1   9   2      161.96      159.56      4.19 o
   2   9   2     6154.84     6388.06     70.21 o
   3   9   2     2743.74     3065.39     35.21 o
   4   9   2     1983.57     2015.93     24.39 o
   5   9   2      217.09      247.29      5.10 o
   6   9   2        0.87        6.02      2.05 o
   7   9   2       25.71       37.96      3.13 o
   8   9   2      290.57      265.34      6.81 o
   9   9   2      164.17      153.04      5.71 o
  10   9   2      125.66      117.48      5.46 o
  11   9   2       38.70       26.38      4.07 o
  12   9   2       69.66       72.93      5.35 o
  13   9   2        0.24        2.79      3.82 o
  14   9   2      164.48      150.68      7.34 o
  15   9   2        7.90        5.57      4.80 o
  16   9   2        9.10        9.97      5.81 o
   0  10   2     3946.24     4026.13     64.19 o
   1  10   2     2877.12     3137.96     35.62 o
   2  10   2     6826.23     6892.56     75.82 o
   3  10   2      420.52      452.49      8.24 o
   4  10   2     4550.37     4826.77     54.38 o
   5  10   2        0.11       -1.74      1.74 o
   6  10   2     1095.32     1105.08     15.47 o
   7  10   2      534.55      531.51      9.60 o
   8  10   2      671.46      617.38     10.98 o
   9  10   2      177.67      161.06      5.89 o
  10  10   2       23.25       23.87      3.88 o
  11  10   2       13.10       10.18      3.72 o
  12  10   2        1.79        1.22      3.77 o
  13  10   2       24.26       24.00      4.29 o
  14  10   2      146.34      159.43      7.09 o
  15  10   2       41.32       37.53      5.68 o
  16  10   2        7.66        3.75      6.19 o
   0  11   2      804.99      808.65     16.07 o
   1  11   2     1643.46     1843.94     26.44 o
   2  11   2      195.81      235.22      5.87 o
   3  11   2      524.33      510.87      7.96 o
   4  11   2     2051.09     2310.15     27.73 o
   5  11   2      500.69      503.37      8.62 o
   6  11   2      161.02      185.57      5.36 o
   7  11   2        7.25       13.33      3.21 o
   8  11   2       37.68       33.56      4.00 o
   9  11   2      388.92      352.81      8.45 o
  10  11   2      122.83      117.94      5.56 o
  11  11   2      193.20      178.44      6.97 o
  12  11   2        4.95        7.42      4.03 o
  13  11   2       44.47       42.18      4.80 o
  14  11   2       98.19       97.55      7.38 o
  15  11   2        4.12        5.45      4.93 o
   0  12   2      358.79      302.89      8.34 o
   1  12   2      559.02      670.58      9.55 o
   2  12   2     1903.64     1787.40     19.81 o
   3  12   2      602.07      653.66     10.37 o
   4  12   2     7648.48     7391.29     81.91 o
   5  12   2       36.31       65.82      3.28 o
   6  12   2     2437.95     2305.78     28.62 o
   7  12   2       80.65       95.05      4.31 o
   8  12   2      148.92      142.46      5.50 o
   9  12   2        0.10       -3.39      3.39 o
  10  12   2      447.69      472.38     10.37 o
  11  12   2       64.68       58.54      4.95 o
  12  12   2      529.10      517.56     11.82 o
  13  12   2      129.25      122.32      6.76 o
  14  12   2        0.25       -0.72      4.10 o
  15  12   2       70.85       77.59      6.59 o
   0  13   2      188.96      172.92      6.48 o
   1  13   2        0.52        1.34      1.38 o
   2  13   2      295.55      331.96      6.44 o
   3  13   2      335.70      390.58      6.82 o
   4  13   2      483.92      525.92      8.76 o
   5  13   2     1293.10     1306.90     17.58 o
   6  13   2      154.00      141.19      5.01 o
   7  13   2       93.27       76.61      5.00 o
   8  13   2      197.29      210.45      9.05 o
   9  13   2       29.22       26.45      4.04 o
  10  13   2        2.45        4.64      3.52 o
  11  13   2       26.42       27.79      4.39 o
  12  13   2        5.55        7.86      4.30 o
  13  13   2       13.98       14.74      4.79 o
  14  13   2        3.17        4.41      4.43 o
  15  13   2        2.83        8.83      4.77 o
   0  14   2      591.80      528.30      8.26 o
   1  14   2       97.39      114.49      6.88 o
   2  14   2     1129.04     1093.15     14.51 o
   3  14   2      332.02      410.36      7.16 o
   4  14   2       36.13       16.75      2.21 o
   5  14   2      222.17      239.06      5.75 o
   6  14   2     1252.99     1165.21     16.59 o
   7  14   2        0.02       -0.43      2.67 o
   8  14   2     1384.55     1305.41     19.07 o
   9  14   2       68.24       62.55      4.68 o
  10  14   2      433.94      412.22      9.88 o
  11  14   2       14.85       10.40      4.10 o
  12  14   2      602.24      622.65     13.39 o
  13  14   2      113.88      134.87      7.24 o
  14  14   2       64.20       91.15      6.21 o
  15  14   2       18.94       23.70      6.34 o
   0  15   2     1281.21     1381.70     18.74 o
   1  15   2       58.74       58.08      3.42 o
   2  15   2        6.97       13.31      1.88 o
   3  15   2      807.81      845.50     12.89 o
   4  15   2      126.39      151.62      4.66 o
   5  15   2      538.59      534.26      9.43 o
   6  15   2       13.41        9.26      2.71 o
   7  15   2      235.59      233.71      6.61 o
   8  15   2       22.53       25.69      5.07 o
   9  15   2      279.79      251.30      7.69 o
  10  15   2       58.04       56.89      4.83 o
  11  15   2        0.10        1.06      3.70 o
  12  15   2       98.56      107.17      6.55 o
  13  15   2      233.78      241.39      9.19 o
  14  15   2       50.07       49.00      7.24 o
  15  15   2       92.59      105.25      8.34 o
   0  16   2     1562.85     1564.31     24.15 o
   1  16   2      334.62      378.16      8.26 o
   2  16   2     2236.26     2296.90     27.87 o
   3  16   2      581.26      578.44      9.38 o
   4  16   2       56.64       40.69      2.89 o
   5  16   2      121.93      130.24      4.79 o
   6  16   2     1191.85     1115.71     16.35 o
   7  16   2       46.56       42.75      3.80 o
   8  16   2     1990.53     1976.01     26.61 o
   9  16   2      181.04      174.76      7.38 o
  10  16   2       37.25       34.54      4.43 o
  11  16   2      288.12      287.22      8.83 o
  12  16   2       50.87       30.11      6.48 o
  13  16   2        0.72        4.35      4.73 o
  14  16   2       42.08       62.30      8.46 o
  15  16   2       19.89       17.46      7.33 o
   0  17   2        9.67        7.97      2.14 o
   1  17   2       78.33       67.81      3.52 o
   2  17   2     3292.18     3393.36     39.81 o
   3  17   2        8.21        8.69      2.09 o
   4  17   2     1584.68     1626.05     21.25 o
   5  17   2      133.88      123.70      4.65 o
   6  17   2        0.52       -2.82      2.82 o
   7  17   2       31.76       23.70      3.74 o
   8  17   2      474.19      480.80     10.22 o
   9  17   2       56.40       58.36      6.35 o
  10  17   2       17.74       13.32      4.38 o
  11  17   2       44.38       37.71      5.57 o
  12  17   2       14.93        9.82      4.52 o
  13  17   2       87.88       93.50      7.71 o
  14  17   2        4.57        8.63      6.56 o
   0  18   2       31.71       45.69      3.14 o
   1  18   2      560.53      550.61      8.58 o
   2  18   2       93.38      113.10      8.85 o
   3  18   2        9.61        7.90      2.29 o
   4  18   2      246.05      222.11      5.92 o
   5  18   2       26.82       27.15      3.63 o
   6  18   2     1965.25     1875.96     24.98 o
   7  18   2       25.81       19.25      4.41 o
   8  18   2      289.82      258.87      9.01 o
   9  18   2        8.55       -2.66      4.08 o
  10  18   2        0.00       -1.35      4.20 o
  11  18   2        2.25        0.41      4.67 o
  12  18   2       29.52       20.14      4.83 o
  13  18   2        5.12        4.75      5.99 o
  14  18   2       51.89       43.78      7.78 o
   0  19   2     1759.64     1800.53     28.01 o
   1  19   2      357.67      392.77      7.30 o
   2  19   2     1211.25     1235.05     19.41 o
   3  19   2      342.13      342.27      8.80 o
   4  19   2      707.86      676.91     13.20 o
   5  19   2      523.64      531.23     11.79 o
   6  19   2      231.05      213.55      9.31 o
   7  19   2       48.37       38.97      4.88 o
   8  19   2       62.14       71.78      5.62 o
   9  19   2        1.96        8.04      4.33 o
  10  19   2       34.84       27.19      5.29 o
  11  19   2       32.92       31.83      5.52 o
  12  19   2        1.50       -4.40      5.37 o
  13  19   2        8.00       -5.70      5.81 o
  14  19   2        0.21       -5.78      6.01 o
   0  20   2      601.58      656.20     16.25 o
   1  20   2      444.45      452.10      9.25 o
   2  20   2       17.18       14.24      3.59 o
   3  20   2        4.30       16.64      8.13 o
   4  20   2     2231.76     2139.54     30.78 o
   5  20   2     3230.98     3028.51     41.51 o
   6  20   2      880.18      854.09     16.17 o
   7  20   2      306.23      313.16      9.43 o
   8  20   2      753.98      687.77     14.72 o
   9  20   2      150.17      146.34      7.38 o
  10  20   2       65.78       62.68      6.08 o
  11  20   2       75.65       61.55      6.38 o
  12  20   2       11.99       17.40      6.33 o
  13  20   2        0.12       -0.89      6.07 o
  14  20   2       42.84       34.77      7.82 o
   0  21   2       86.37       95.30      6.76 o
   1  21   2      224.80      234.22      6.91 o
   2  21   2      103.09      112.38      8.38 o
   3  21   2      786.95      761.58     14.38 o
   4  21   2       26.55       24.22      4.25 o
   5  21   2     1467.10     1404.79     23.46 o
   6  21   2      249.36      254.47      8.68 o
   7  21   2      136.07      121.44      6.57 o
   8  21   2      171.92      185.20      8.01 o
   9  21   2       66.89       62.93      5.78 o
  10  21   2       58.10       55.69      6.16 o
  11  21   2        2.45        4.40      5.65 o
  12  21   2        0.05       -5.09      5.60 o
  13  21   2       14.11        6.42      6.59 o
   0  22   2     1148.35     1155.39     24.85 o
   1  22   2      149.84      166.90      6.19 o
   2  22   2      130.14      121.73      6.03 o
   3  22   2       17.24       12.46      4.85 o
   4  22   2      292.74      314.51      9.21 o
   5  22   2      432.14      423.52     10.92 o
   6  22   2      292.08      295.82      9.30 o
   7  22   2       13.55        7.44      4.13 o
   8  22   2       17.44       20.08      5.26 o
   9  22   2       32.06       29.42      5.19 o
  10  22   2      187.31      188.63      9.78 o
  11  22   2       15.29        8.77      5.84 o
  12  22   2      122.56      132.87      9.50 o
  13  22   2        0.59        3.06      6.39 o
   0  23   2      356.02      377.15     12.87 o
   1  23   2      218.28      213.30      6.99 o
   2  23   2      206.29      197.54      6.91 o
   3  23   2      402.89      400.59     14.70 o
   4  23   2       40.72       36.74      4.62 o
   5  23   2      149.01      140.43      6.78 o
   6  23   2      599.09      564.27     12.99 o
   7  23   2       18.30       22.64      4.53 o
   8  23   2      140.12      124.84      7.09 o
   9  23   2       39.29       42.17      6.17 o
  10  23   2       28.64       29.35      5.97 o
  11  23   2        0.66       -1.52      5.23 o
  12  23   2       50.49       71.65      8.11 o
  13  23   2        4.27        4.69      6.51 o
   0  24   2      520.32      568.92     29.59 o
   1  24   2       25.65       25.96      3.87 o
   2  24   2     1465.75     1376.80     20.53 o
   3  24   2       62.36       56.30      5.01 o
   4  24   2       80.85       75.10      5.50 o
   5  24   2      123.05      107.01      6.18 o
   6  24   2        6.27        2.58      4.22 o
   7  24   2        0.35       -4.16      4.17 o
   8  24   2      511.61      526.56     13.52 o
   9  24   2        2.25        3.64      5.09 o
  10  24   2       38.79       26.52      6.39 o
  11  24   2        1.32       -5.43      5.43 o
  12  24   2      113.43      136.97      9.91 o
   0  25   2      436.13      433.77     14.28 o
   1  25   2      668.08      634.70     12.40 o
   2  25   2       16.56       29.34      4.23 o
   3  25   2        2.13        3.29      4.12 o
   4  25   2       10.97       27.49      4.38 o
   5  25   2      215.05      198.13      8.10 o
   6  25   2      120.90      118.18      6.89 o
   7  25   2       30.72       34.13      5.26 o
   8  25   2        0.11       -4.53      4.62 o
   9  25   2       20.88       15.79      5.60 o
  10  25   2       31.82       33.27      6.70 o
  11  25   2        6.48       10.50      6.08 o
  12  25   2        2.97        2.22      7.39 o
   0  26   2      152.38      179.48      9.81 o
   1  26   2      171.22      191.50      7.00 o
   2  26   2      552.97      547.52     14.88 o
   3  26   2       35.04       38.70      5.52 o
   4  26   2     1143.13     1083.01     19.75 o
   5  26   2        0.06       -3.84      3.84 o
   6  26   2      790.57      756.13     16.12 o
   7  26   2        9.12       -1.17      4.92 o
   8  26   2      140.29      144.14      8.96 o
   9  26   2       28.56       36.48      6.51 o
  10  26   2       68.17       79.21      7.95 o
  11  26   2        0.00       -3.52      6.85 o
  12  26   2        9.66       11.95      9.77 o
   0  27   2      185.84      190.52     10.33 o
   1  27   2      260.01      258.31      8.14 o
   2  27   2        0.15        4.26      4.37 o
   3  27   2      194.66      171.46      7.58 o
   4  27   2        6.69       16.34      4.39 o
   5  27   2       24.27       24.48      5.08 o
   6  27   2      156.42      147.45      8.62 o
   7  27   2        0.43        1.77      6.19 o
   8  27   2        1.19        6.31      5.48 o
   9  27   2       13.66       20.33      7.11 o
  10  27   2       14.79       14.28      7.48 o
  11  27   2        7.47        9.84      7.53 o
   0  28   2        8.90        9.08      5.47 o
   1  28   2        3.47        5.86      3.67 o
   2  28   2      498.59      496.77     11.35 o
   3  28   2        6.61        3.35      3.89 o
   4  28   2      239.26      251.86      9.28 o
   5  28   2       17.32       14.17      5.38 o
   6  28   2       71.33       75.27      7.18 o
   7  28   2       13.78       22.33      8.44 o
   8  28   2      367.31      357.70     15.82 o
   9  28   2       29.44       13.51      7.50 o
  10  28   2       35.40       40.54     11.88 o
  11  28   2       30.06       24.69      8.40 o
   0  29   2      194.46      207.04     10.99 o
   1  29   2        0.11       -3.56      3.56 o
   2  29   2       13.86       17.42      4.16 o
   3  29   2        6.87        4.92      3.93 o
   4  29   2       63.68       82.71      8.70 o
   5  29   2       10.40        6.54      5.97 o
   6  29   2       54.19       54.46      7.93 o
   7  29   2       12.21       17.81      6.83 o
   8  29   2       22.24       28.79      7.85 o
   9  29   2        0.40        7.32      7.07 o
  10  29   2       96.10      113.62     11.08 o
   0  30   2       69.10       60.67      7.51 o
   1  30   2       29.31       17.05      4.69 o
   2  30   2       62.20       66.48      5.88 o
   3  30   2        0.80        1.75      4.81 o
   4  30   2        4.51        1.48      5.02 o
   5  30   2       43.23       45.09      9.30 o
   6  30   2        0.03       10.11      6.73 o
   7  30   2        0.53        6.34      6.58 o
   8  30   2       64.53       79.15      9.58 o
   9  30   2       11.91        8.90      7.30 o
  10  30   2        9.50       15.77     10.98 o
   0  31   2       14.21       12.88      7.27 o
   1  31   2        9.35       13.32      5.04 o
   2  31   2       30.18       35.12      6.96 o
   3  31   2       10.63        5.99      6.10 o
   4  31   2      231.57      224.83     10.82 o
   5  31   2        0.31        8.11      6.61 o
   6  31   2       14.63       19.66      7.10 o
   7  31   2       12.55        9.19      6.88 o
   8  31   2       41.52       22.38      7.82 o
   9  31   2       68.14       57.99      9.42 o
   0  32   2        0.11        4.34      7.60 o
   1  32   2        5.07        3.70      5.62 o
   2  32   2        4.98        1.28      5.90 o
   3  32   2        5.80        5.23      5.94 o
   4  32   2       28.79       22.26      6.88 o
   5  32   2        0.94        8.71      6.66 o
   6  32   2        0.17       -2.73      6.50 o
   7  32   2       17.30       12.28      7.48 o
   8  32   2        0.49       -1.54      6.85 o
   0  33   2      194.12      184.66     21.09 o
   1  33   2       23.03       23.26      6.99 o
   2  33   2       64.67       68.00      8.82 o
   3  33   2       63.18       81.81     18.18 o
   4  33   2        7.97        6.80      6.68 o
   5  33   2        0.13       -6.20      6.20 o
   6  33   2        7.05        1.89      6.75 o
   7  33   2       13.11       -0.61      6.70 o
   8  33   2       14.34       29.53     16.87 o
   0  34   2       60.24       77.33     17.34 o
   1  34   2        4.85        4.05      8.11 o
   2  34   2       21.48       22.45      7.61 o
   3  34   2       20.33       20.13      7.23 o
   4  34   2        6.69        0.52      6.95 o
   5  34   2       44.46       51.42      9.02 o
   6  34   2        5.17        3.58      7.24 o
   7  34   2        7.82       -5.37     11.00 o
   0  35   2        6.75       12.19     12.65 o
   1  35   2        1.17        3.11      8.60 o
   2  35   2       43.17       55.28     11.54 o
   3  35   2        4.61       -2.17      6.10 o
   4  35   2        1.31       13.06      8.52 o
   5  35   2        1.93       -2.27      6.83 o
   6  35   2        0.00       -4.38      6.90 o
   0  36   2       40.70       31.87     14.53 o
   1  36   2       25.61       26.52     10.59 o
   2  36   2      115.30      117.81     14.41 o
   3  36   2        3.11       16.87      9.26 o
   4  36   2      115.89      135.98     11.61 o
   0  37   2       17.34       36.56     16.40 o
   1  37   2        2.20        1.83      9.26 o
   2  37   2       24.28       39.61     11.72 o
   1   1   3      589.32      547.47      8.12 o
   2   1   3       98.54      130.78      3.98 o
   3   1   3      909.83      803.15     10.72 o
   4   1   3      686.39      699.90     10.10 o
   5   1   3     2857.96     2750.66     35.80 o
   6   1   3      596.31      600.92     10.07 o
   7   1   3      263.02      275.34      6.01 o
   8   1   3        0.23       -0.54      2.10 o
   9   1   3     1319.05     1297.09     16.31 o
  10   1   3      930.78      932.82     13.37 o
  11   1   3     1155.29     1163.08     16.00 o
  12   1   3      170.16      173.50      6.25 o
  13   1   3       79.24       77.69      6.57 o
  14   1   3      343.41      330.06      9.29 o
  15   1   3       37.53       44.70      5.35 o
  16   1   3        0.67        5.70      5.87 o
   1   2   3        4.03        2.22      0.98 o
   2   2   3     1404.53     1451.80     18.95 o
   3   2   3       18.05       11.79      1.55 o
   4   2   3     1266.07     1423.91     19.72 o
   5   2   3      784.66      807.40     12.66 o
   6   2   3     1209.97     1251.31     17.12 o
   7   2   3      748.12      787.12     15.18 o
   8   2   3       42.43       43.09      3.44 o
   9   2   3       86.44       85.71      4.05 o
  10   2   3      153.05      158.94      5.39 o
  11   2   3       84.28       82.92      4.82 o
  12   2   3       10.87       20.68      3.95 o
  13   2   3      103.32      110.20      5.53 o
  14   2   3       60.66       73.79      5.46 o
  15   2   3       36.10       25.52      4.98 o
  16   2   3       57.01       49.17      7.10 o
   1   3   3     4022.58     4061.06     55.41 o
   2   3   3      357.57      377.50      9.02 o
   3   3   3        9.07        3.09      1.05 o
   4   3   3      999.05     1177.00     14.11 o
   5   3   3     1165.97     1093.65     13.75 o
   6   3   3     6060.36     6300.75     65.42 o
   7   3   3     2818.65     2718.10     36.99 o
   8   3   3       31.88       35.87      3.03 o
   9   3   3      521.36      506.55      9.40 o
  10   3   3       17.80       16.02      4.22 o
  11   3   3      527.40      533.44      9.97 o
  12   3   3      847.97      927.22     14.23 o
  13   3   3      228.29      229.74      8.91 o
  14   3   3       28.77       31.93      5.12 o
  15   3   3       27.25       35.95      5.08 o
  16   3   3        0.09        2.74      5.34 o
   1   4   3      144.95      106.86      5.30 o
   2   4   3     2104.73     2309.11     26.77 o
   3   4   3       95.41      132.14      3.06 o
   4   4   3     3544.27     3959.51     42.84 o
   5   4   3    15168.82    15367.07    154.05 o
   6   4   3     1471.49     1490.71     18.10 o
   7   4   3      934.59      926.50     14.10 o
   8   4   3      156.49      157.67      5.00 o
   9   4   3      138.08      137.06      5.14 o
  10   4   3      295.59      283.80      7.50 o
  11   4   3     1171.59     1167.06     17.01 o
  12   4   3      296.75      303.00      8.35 o
  13   4   3       75.17       85.73      5.48 o
  14   4   3       20.31       19.29      4.48 o
  15   4   3        1.52       -2.30      4.23 o
  16   4   3        0.41       -3.80      5.44 o
   1   5   3      842.14      962.22     18.73 o
   2   5   3     1533.09     1713.15     20.50 o
   3   5   3       43.19       38.57      2.24 o
   4   5   3     4773.58     5225.44     54.03 o
   5   5   3     2444.35     2347.95     26.19 o
   6   5   3     1248.58     1348.68     16.67 o
   7   5   3       65.69       51.77      3.03 o
   8   5   3      609.01      598.51     11.09 o
   9   5   3      216.41      222.08      6.35 o
  10   5   3        3.63        2.40      3.42 o
  11   5   3      101.20      112.93      6.34 o
  12   5   3        5.27        4.85      3.65 o
  13   5   3       27.06       30.54      5.03 o
  14   5   3        2.34       -4.59      4.59 o
  15   5   3        0.72       -4.61      4.61 o
  16   5   3        5.17        0.49      5.22 o
   1   6   3     1660.74     1525.81     18.15 o
   2   6   3      145.57      169.70      4.23 o
   3   6   3     4770.72     4880.36     54.25 o
   4   6   3     1118.52     1204.23     15.49 o
   5   6   3     5111.23     5223.08     50.93 o
   6   6   3        4.52        5.64      2.00 o
   7   6   3       80.79       68.79      3.47 o
   8   6   3     1043.01      982.03     16.47 o
   9   6   3     1047.88      981.19     18.76 o
  10   6   3      392.62      385.55     10.99 o
  11   6   3      611.99      594.89     12.07 o
  12   6   3       20.55       10.51      3.81 o
  13   6   3        0.09       -3.02      3.62 o
  14   6   3        6.31       -3.42      4.31 o
  15   6   3       26.90       20.47      5.21 o
  16   6   3       11.99        8.54      6.11 o
   1   7   3        3.87        4.24      2.06 o
   2   7   3     2764.10     2925.88     36.85 o
   3   7   3      161.30      142.78      5.13 o
   4   7   3      134.23      145.02      5.09 o
   5   7   3      670.23      698.21      9.66 o
   6   7   3        5.91       10.90      1.96 o
   7   7   3        9.13        8.87      2.30 o
   8   7   3      655.65      669.81     11.72 o
   9   7   3       64.05       60.12      4.25 o
  10   7   3      392.23      368.12      8.99 o
  11   7   3       14.90       13.10      4.29 o
  12   7   3       76.72       87.09      6.14 o
  13   7   3        3.31        2.58      3.84 o
  14   7   3       15.35        6.95      4.65 o
  15   7   3        1.09       -4.44      4.44 o
  16   7   3       19.90       24.45      7.66 o
   1   8   3     1234.49     1213.17     14.93 o
   2   8   3     1363.11     1550.00     17.19 o
   3   8   3     4191.85     4551.21     51.02 o
   4   8   3     3103.40     3489.97     36.86 o
   5   8   3      368.21      363.36      6.27 o
   6   8   3       70.32       79.17      3.18 o
   7   8   3     1898.04     1775.39     21.24 o
   8   8   3       76.44       70.16      3.58 o
   9   8   3      436.94      403.47      9.36 o
  10   8   3      118.92      123.74      5.75 o
  11   8   3        2.41       -3.29      3.29 o
  12   8   3       67.38       58.10      5.06 o
  13   8   3       26.43       25.41      4.71 o
  14   8   3       46.71       40.49      5.73 o
  15   8   3        0.27       -3.28      5.25 o
   1   9   3     5353.28     5882.26     59.98 o
   2   9   3     1161.29     1324.24     14.99 o
   3   9   3       18.57       11.16      1.83 o
   4   9   3       49.50       64.65      3.05 o
   5   9   3       10.04        2.38      1.56 o
   6   9   3       52.52       60.80      3.08 o
   7   9   3      552.46      574.66     10.79 o
   8   9   3       18.74       20.29      2.81 o
   9   9   3      257.18      230.67      8.76 o
  10   9   3      107.75       98.95      4.83 o
  11   9   3      112.37      116.28      7.02 o
  12   9   3       11.98       12.41      4.57 o
  13   9   3       54.75       55.63      5.48 o
  14   9   3       15.82        5.04      5.19 o
  15   9   3       27.66       31.96      6.60 o
   1  10   3      269.30      256.55      4.23 o
   2  10   3     2021.01     2206.76     23.88 o
   3  10   3      822.94      743.72     10.62 o
   4  10   3      135.08      114.96      4.60 o
   5  10   3       62.70       64.32      3.14 o
   6  10   3      256.80      254.65      5.55 o
   7  10   3     1076.69     1067.59     14.31 o
   8  10   3       78.70       83.72      3.99 o
   9  10   3      237.42      243.10      7.50 o
  10  10   3      350.48      332.92      7.93 o
  11  10   3       26.55       30.92      4.30 o
  12  10   3        0.32       -3.68      4.10 o
  13  10   3      217.04      221.87      8.36 o
  14  10   3       63.69       64.08      6.85 o
  15  10   3       55.44       58.30      9.44 o
   1  11   3     7015.61     7613.84     97.64 o
   2  11   3       13.65       10.80      2.30 o
   3  11   3     1332.63     1276.41     16.51 o
   4  11   3      146.00      164.87      4.48 o
   5  11   3        3.82       -0.25      1.92 o
   6  11   3      149.27      163.45      7.11 o
   7  11   3      204.91      186.92      7.39 o
   8  11   3        2.38        1.51      2.54 o
   9  11   3      304.95      307.79      9.14 o
  10  11   3        1.33       -1.63      3.04 o
  11  11   3       12.24        9.83      3.72 o
  12  11   3       14.99       18.63      4.38 o
  13  11   3       99.20      101.94      8.60 o
  14  11   3        0.17       -1.08      4.99 o
  15  11   3       98.33      129.81     16.50 o
   1  12   3       65.35       68.12      8.51 o
   2  12   3      250.55      239.31      6.66 o
   3  12   3      520.87      499.63      7.91 o
   4  12   3     1134.45     1152.64     17.39 o
   5  12   3        8.12       18.03      2.83 o
   6  12   3        3.78        4.10      2.63 o
   7  12   3       84.26      101.24      5.19 o
   8  12   3       21.64       19.21      3.56 o
   9  12   3      118.91       99.57      7.30 o
  10  12   3        3.03        5.73      3.20 o
  11  12   3       17.86       29.91      4.30 o
  12  12   3      164.71      143.81      7.81 o
  13  12   3       12.59       22.43      6.24 o
  14  12   3       41.32       42.77      6.60 o
  15  12   3       94.49      109.65     11.09 o
   1  13   3     3332.29     3412.67     39.24 o
   2  13   3      401.07      472.74      8.88 o
   3  13   3        0.24        5.96      1.56 o
   4  13   3      168.63      170.27      5.51 o
   5  13   3      782.75      739.10     12.98 o
   6  13   3       79.37       79.71      4.56 o
   7  13   3        5.23        0.08      2.95 o
   8  13   3      158.69      134.13      5.40 o
   9  13   3       95.04      101.24      5.41 o
  10  13   3      476.59      466.58     11.91 o
  11  13   3      168.07      176.64      7.13 o
  12  13   3       10.68        7.05      5.40 o
  13  13   3        7.14       13.52      6.27 o
  14  13   3        8.12        7.32      6.51 o
  15  13   3      174.36      191.32     11.35 o
   1  14   3        1.82        1.84      1.92 o
   2  14   3       88.78      115.23      4.41 o
   3  14   3      461.15      474.46      7.83 o
   4  14   3        7.68        6.17      2.47 o
   5  14   3       72.37       72.98      4.27 o
   6  14   3       30.46       34.86      3.77 o
   7  14   3      161.06      152.36      6.48 o
   8  14   3       73.48       71.48      6.00 o
   9  14   3       38.21       49.40      4.74 o
  10  14   3       33.98       17.65      5.26 o
  11  14   3       67.49       74.36      7.80 o
  12  14   3        5.80        2.85      7.64 o
  13  14   3      291.33      287.56     12.46 o
  14  14   3       28.45       20.53      9.06 o
  15  14   3       31.54       27.72      7.38 o
   1  15   3      582.95      619.53     10.18 o
   2  15   3       18.15       22.62      2.69 o
   3  15   3      806.10      740.37     12.83 o
   4  15   3      151.84      141.59      5.32 o
   5  15   3     1184.20     1192.30     18.95 o
   6  15   3      185.50      202.67      7.81 o
   7  15   3      178.04      178.51     13.02 o
   8  15   3       35.12       27.41      4.80 o
   9  15   3      103.68      106.84      5.50 o
  10  15   3      102.61      112.83      7.44 o
  11  15   3        1.05       -0.58      5.02 o
  12  15   3       49.60       58.29      8.17 o
  13  15   3       18.61       36.18      7.11 o
  14  15   3       35.69       40.76      7.59 o
   1  16   3      886.67      856.33     14.12 o
   2  16   3        6.97        5.32      2.28 o
   3  16   3      250.40      247.18      6.87 o
   4  16   3       26.67       23.89      3.29 o
   5  16   3      113.78      100.59      5.24 o
   6  16   3       86.27       73.34      4.87 o
   7  16   3      486.23      468.23     29.23 o
   8  16   3      255.35      261.33     12.35 o
   9  16   3      200.41      190.30      8.05 o
  10  16   3      227.72      247.35     13.53 o
  11  16   3       12.36        3.97      5.17 o
  12  16   3       49.85       48.59      6.93 o
  13  16   3       51.25       50.68      7.35 o
  14  16   3       54.46       52.16      8.06 o
   1  17   3     1389.64     1394.90     22.11 o
   2  17   3        1.82        1.22      2.50 o
   3  17   3      626.16      655.51     12.28 o
   4  17   3        9.10        2.78      5.02 o
   5  17   3      242.24      216.45      7.18 o
   6  17   3     1362.70     1284.73     20.85 o
   7  17   3      153.36      150.95      6.89 o
   8  17   3       17.41       19.85      6.20 o
   9  17   3        0.11       -2.43      4.45 o
  10  17   3      235.30      214.29      9.90 o
  11  17   3      133.49      123.66      8.47 o
  12  17   3       52.42       52.44      7.44 o
  13  17   3       23.39       15.12      6.50 o
  14  17   3       49.10       46.46      7.87 o
   1  18   3      827.00      817.04     13.06 o
   2  18   3      300.64      295.45     13.41 o
   3  18   3     4075.85     3995.51     51.93 o
   4  18   3      174.71      157.67      9.72 o
   5  18   3       84.82       70.43      4.90 o
   6  18   3       14.55       11.29      6.37 o
   7  18   3       14.46       14.33      4.61 o
   8  18   3      181.56      178.73      8.79 o
   9  18   3      160.68      170.16      9.00 o
  10  18   3       51.04       46.99      6.29 o
  11  18   3       26.17       28.11      6.60 o
  12  18   3        3.11       -5.24      5.24 o
  13  18   3        8.76       11.27      6.62 o
  14  18   3       43.26       36.90      7.82 o
   1  19   3      594.71      673.87     16.24 o
   2  19   3       64.29       70.63      4.51 o
   3  19   3      498.59      532.38     11.31 o
   4  19   3      154.25      146.29      7.88 o
   5  19   3      102.26       98.29      5.64 o
   6  19   3      846.42      791.45     15.22 o
   7  19   3        4.18        1.92      5.01 o
   8  19   3      379.72      338.94     11.54 o
   9  19   3       61.47       71.65      6.79 o
  10  19   3      227.60      204.96      9.97 o
  11  19   3       94.74       73.94      7.54 o
  12  19   3        0.05        0.05      5.84 o
  13  19   3        5.77        1.14     10.08 o
   1  20   3     1118.97     1067.03     16.38 o
   2  20   3       80.10       80.13      6.75 o
   3  20   3     2226.17     2148.09     30.89 o
   4  20   3      338.76      317.01      8.91 o
   5  20   3      408.18      349.35      9.65 o
   6  20   3       26.58       29.73      5.36 o
   7  20   3       64.18       71.85      6.35 o
   8  20   3       77.92       88.63      6.86 o
   9  20   3      182.83      207.70     10.17 o
  10  20   3       72.06       71.24      7.01 o
  11  20   3      163.21      171.12      9.78 o
  12  20   3        1.56       -5.13      5.13 o
  13  20   3      119.29      137.96     10.28 o
   1  21   3     2273.39     2314.46     30.13 o
   2  21   3      289.46      283.13      7.77 o
   3  21   3       34.97       48.10      4.64 o
   4  21   3     1145.90     1068.44     18.52 o
   5  21   3       78.37       87.42      6.70 o
   6  21   3      162.02      146.46      8.05 o
   7  21   3       28.02       25.71      5.38 o
   8  21   3      193.97      186.28      9.33 o
   9  21   3        0.26        1.73      5.02 o
  10  21   3        0.04        0.50      5.89 o
  11  21   3        6.88        6.10      5.71 o
  12  21   3       19.62       15.41      6.51 o
  13  21   3        0.95       -5.89      5.89 o
   1  22   3     1417.71     1371.06     20.25 o
   2  22   3      837.27      805.31     13.94 o
   3  22   3      859.90      849.33     15.87 o
   4  22   3      411.63      377.62     11.71 o
   5  22   3      402.52      392.30     11.94 o
   6  22   3        0.01       -2.70      4.27 o
   7  22   3      152.64      155.43      8.61 o
   8  22   3       44.22       45.88      6.83 o
   9  22   3       91.60      104.50      8.86 o
  10  22   3       24.74       25.16      6.42 o
  11  22   3      202.20      211.28     10.98 o
  12  22   3       69.63       81.57      8.64 o
  13  22   3       52.38       77.62      8.89 o
   1  23   3      201.35      228.51      7.90 o
   2  23   3        0.06       -3.08      3.08 o
   3  23   3      492.83      500.60     13.50 o
   4  23   3       17.73       22.95      5.68 o
   5  23   3      504.03      482.54     13.56 o
   6  23   3      303.18      269.83     10.32 o
   7  23   3      240.13      247.79     14.61 o
   8  23   3       34.43       26.49      5.71 o
   9  23   3      115.07      105.12      8.08 o
  10  23   3        2.47       -1.70      5.12 o
  11  23   3        3.68       12.85      6.37 o
  12  23   3      120.48      139.23     10.03 o
   1  24   3      518.69      477.22     10.47 o
   2  24   3       73.56       80.60      5.77 o
   3  24   3      111.65      104.97      7.11 o
   4  24   3       44.09       47.24      6.02 o
   5  24   3        2.38        5.16      4.40 o
   6  24   3      134.67      120.30      8.43 o
   7  24   3       20.13       20.06      5.51 o
   8  24   3       21.56       16.77      5.57 o
   9  24   3        3.52        0.89      5.28 o
  10  24   3        1.93       -3.31      5.26 o
  11  24   3        7.83       12.16      6.32 o
  12  24   3        0.28       11.72      6.58 o
   1  25   3      148.14      150.59      6.37 o
   2  25   3        0.03       -2.13      3.91 o
   3  25   3      323.17      329.17     14.41 o
   4  25   3       13.06        2.63      4.67 o
   5  25   3      354.62      363.44     12.17 o
   6  25   3       14.38        5.02      4.77 o
   7  25   3       56.59       47.51      6.41 o
   8  25   3       26.14       16.96      5.71 o
   9  25   3      144.69      147.03      9.44 o
  10  25   3        6.37       16.67      5.92 o
  11  25   3      132.94      147.97     10.19 o
   1  26   3      343.30      307.35      9.85 o
   2  26   3      273.22      287.14     17.00 o
   3  26   3        0.81        5.20      4.19 o
   4  26   3      104.04       87.27      7.07 o
   5  26   3       56.26       72.09      6.85 o
   6  26   3      137.80      130.56      9.74 o
   7  26   3        4.14        0.51      5.04 o
   8  26   3       27.46       26.08      6.06 o
   9  26   3        3.74        5.59      5.85 o
  10  26   3       66.14       70.33      9.61 o
  11  26   3       46.78       55.42      8.08 o
   1  27   3      147.49      148.02      7.44 o
   2  27   3      166.52      162.62      7.92 o
   3  27   3       14.33       16.51      4.77 o
   4  27   3        7.10        5.15      4.66 o
   5  27   3      236.75      238.79     10.67 o
   6  27   3      130.84      123.75      8.34 o
   7  27   3      141.00      158.93     11.91 o
   8  27   3        1.25        0.26      5.28 o
   9  27   3      101.65      102.11      8.61 o
  10  27   3        1.24       -1.56      5.93 o
  11  27   3       86.34       94.60      9.20 o
   1  28   3        7.70       10.37      6.16 o
   2  28   3        0.01       -1.78      3.98 o
   3  28   3       75.11       77.59      6.30 o
   4  28   3       23.37       20.24      5.75 o
   5  28   3      212.15      195.28     10.01 o
   6  28   3       31.23       43.04      6.72 o
   7  28   3       82.70       80.99      7.72 o
   8  28   3       10.26        8.58      5.78 o
   9  28   3        5.87        4.63      5.78 o
  10  28   3        1.85       -2.78      6.88 o
   1  29   3       13.35       19.66      5.76 o
   2  29   3       81.28       76.56      7.59 o
   3  29   3       11.96       13.26      4.94 o
   4  29   3        0.01       -4.36      4.36 o
   5  29   3      131.08      150.31     12.45 o
   6  29   3      109.31      113.10     10.62 o
   7  29   3       45.68       46.33      7.07 o
   8  29   3       30.51       27.31      6.50 o
   9  29   3        9.10       19.99      7.75 o
  10  29   3        0.40       -6.81      6.81 o
   1  30   3      298.15      320.03     12.40 o
   2  30   3       33.69       39.75      6.72 o
   3  30   3      118.37      122.05      8.79 o
   4  30   3        5.99        7.07      5.10 o
   5  30   3      465.92      471.05     15.90 o
   6  30   3       33.51       47.93      7.19 o
   7  30   3      107.34       96.29     10.14 o
   8  30   3        3.57       -4.18      6.29 o
   9  30   3       44.54       46.58      9.32 o
   1  31   3       16.22       23.67      6.31 o
   2  31   3        3.97        4.44      5.71 o
   3  31   3        0.01       13.43     14.70 o
   4  31   3       13.17        9.05      7.30 o
   5  31   3      124.47      145.51     11.28 o
   6  31   3       16.31       26.45      7.46 o
   7  31   3       35.84       44.07      8.44 o
   8  31   3        5.97       -6.39      6.39 o
   1  32   3      169.92      182.64     13.33 o
   2  32   3        0.76        1.19      6.75 o
   3  32   3       12.39       22.20      7.65 o
   4  32   3       14.80        5.08      6.99 o
   5  32   3       73.99       90.18     10.61 o
   6  32   3        5.05        8.63      6.96 o
   7  32   3       20.21       28.83      8.40 o
   8  32   3        1.12        5.66      8.07 o
   1  33   3       34.25       23.06      9.88 o
   2  33   3        0.05       -6.16      8.07 o
   3  33   3       18.77       28.62     10.01 o
   4  33   3       38.22       57.74      9.44 o
   5  33   3       11.61       20.44      7.99 o
   6  33   3       42.25       36.96     11.07 o
   7  33   3       35.48       38.52     17.34 o
   1  34   3       40.78       38.93     17.34 o
   2  34   3       64.61       71.57     12.26 o
   3  34   3        3.80        3.28      8.62 o
   4  34   3       19.29       19.37     10.44 o
   5  34   3       24.52       35.52     11.01 o
   6  34   3       81.72       86.53     14.06 o
   1  35   3        1.93        0.99     10.78 o
   2  35   3        5.48       10.73      9.21 o
   3  35   3        6.40        0.27     11.25 o
   4  35   3       24.97       35.37     11.21 o
   5  35   3       64.68       53.05     12.40 o
   1  36   3       14.88       17.43     10.54 o
   2  36   3       88.61       97.25     14.25 o
   3  36   3      176.05      189.24     29.06 o
   0   0   4    13662.57    14447.31    331.12 o
   1   0   4      228.73      239.47     12.31 o
   2   0   4     1193.64     1183.05     25.61 o
   3   0   4       93.59       81.26      4.79 o
   4   0   4      275.30      214.08      7.09 o
   5   0   4      265.97      289.91      8.96 o
   6   0   4       81.84      114.29      9.04 o
   7   0   4      500.76      419.18     56.07 o
   8   0   4       73.72       86.33      5.66 o
   9   0   4      714.79      693.09     15.49 o
  10   0   4     1503.50     1557.23     27.61 o
  11   0   4     1400.76     1373.24     25.74 o
  12   0   4      141.98      129.45      8.02 o
  13   0   4      154.57      157.90      8.92 o
  14   0   4       78.35       91.17      8.05 o
  15   0   4        2.47        6.29      5.98 o
   0   1   4      322.57      364.37      7.40 o
   1   1   4      277.44      350.84      5.10 o
   2   1   4        9.52       21.32      1.75 o
   3   1   4     2356.04     2585.86     30.23 o
   4   1   4      151.40      149.41      4.28 o
   5   1   4       78.69       96.94      4.86 o
   6   1   4      172.72      195.05     10.33 o
   7   1   4      114.84      117.52      4.91 o
   8   1   4       53.84       48.40      4.12 o
   9   1   4     2621.03     2593.52     28.67 o
  10   1   4       95.46      109.48      5.13 o
  11   1   4       73.30       72.33      4.65 o
  12   1   4        2.08       -0.08      3.34 o
  13   1   4       39.63       26.06      4.22 o
  14   1   4       16.30        9.45      4.30 o
  15   1   4        0.80       -2.77      4.66 o
   0   2   4       31.21       22.23      3.78 o
   1   2   4      427.03      484.98      6.94 o
   2   2   4      950.42      982.04     12.79 o
   3   2   4      185.21      200.53      5.30 o
   4   2   4      617.43      605.29     10.45 o
   5   2   4      107.96       81.99      3.90 o
   6   2   4      127.92      126.70      4.71 o
   7   2   4      350.17      327.51      6.94 o
   8   2   4     1000.87      990.42     17.05 o
   9   2   4       11.15       11.14      3.37 o
  10   2   4      673.68      690.94     11.30 o
  11   2   4      198.53      199.70      6.54 o
  12   2   4       93.49       94.18      6.60 o
  13   2   4       11.44       11.91      4.01 o
  14   2   4       79.25      102.04      6.19 o
  15   2   4       16.49       19.64      5.34 o
   0   3   4       20.55       47.24      7.31 o
   1   3   4      755.41      791.87     11.09 o
   2   3   4     2339.33     2302.65     26.93 o
   3   3   4      741.19      847.63     12.66 o
   4   3   4       63.35       50.49      2.46 o
   5   3   4      456.46      454.00      8.03 o
   6   3   4      205.41      181.63      5.51 o
   7   3   4     1218.71     1198.44     15.85 o
   8   3   4     2080.38     2051.76     24.84 o
   9   3   4        1.29        5.13      3.61 o
  10   3   4       75.20       69.84      5.69 o
  11   3   4      338.24      322.66      7.87 o
  12   3   4        1.17        0.49      3.51 o
  13   3   4        0.07       -3.67      3.67 o
  14   3   4      105.93      119.98      7.11 o
  15   3   4        1.74        0.94      5.66 o
   0   4   4     1358.91     1249.94     58.79 o
   1   4   4      664.68      774.63      9.81 o
   2   4   4     1121.79     1297.57     50.60 o
   3   4   4      513.63      583.93      8.68 o
   4   4   4     1308.40     1327.28     17.12 o
   5   4   4      686.26      751.74     10.47 o
   6   4   4      676.37      699.12     10.28 o
   7   4   4       28.28       21.80      2.87 o
   8   4   4       29.37       41.70      4.17 o
   9   4   4      856.25      810.71     14.83 o
  10   4   4       60.12       47.03      4.21 o
  11   4   4       33.87       27.24      3.86 o
  12   4   4       95.02      105.57      6.44 o
  13   4   4        1.59       -2.60      4.20 o
  14   4   4       55.41       67.37      6.24 o
  15   4   4       16.31       18.75      5.34 o
   0   5   4     4779.50     4958.91     81.11 o
   1   5   4     1418.97     1492.79     15.90 o
   2   5   4     5096.52     5371.80     59.81 o
   3   5   4       35.62       43.59      2.50 o
   4   5   4      127.16       89.54      4.89 o
   5   5   4       18.61       26.57      2.31 o
   6   5   4      925.22      839.13     16.28 o
   7   5   4      265.62      285.74      7.66 o
   8   5   4     4569.91     4404.80     48.12 o
   9   5   4     3156.88     3179.05     36.63 o
  10   5   4      170.85      165.98      6.99 o
  11   5   4      278.69      300.88     14.08 o
  12   5   4       22.08       33.83      5.41 o
  13   5   4       21.12       27.29      6.11 o
  14   5   4       65.69       80.37      6.37 o
  15   5   4        7.07       -4.62      4.62 o
   0   6   4    10471.21    11567.35    178.31 o
   1   6   4      173.45      207.17      7.63 o
   2   6   4      206.09      259.91      5.29 o
   3   6   4      112.47      113.94      3.78 o
   4   6   4       11.89        8.98      3.39 o
   5   6   4     1633.26     1717.60     20.18 o
   6   6   4      138.06      160.39      7.62 o
   7   6   4        6.75        6.90      2.37 o
   8   6   4     1583.57     1538.54     19.83 o
   9   6   4      518.45      521.26     10.58 o
  10   6   4        3.26        1.95      4.54 o
  11   6   4        1.16        0.50      3.42 o
  12   6   4        2.66        4.76      4.32 o
  13   6   4       45.62       44.55      5.45 o
  14   6   4       12.19        4.34      5.05 o
  15   6   4        7.02        5.65      5.80 o
   0   7   4     1697.62     1791.00     31.02 o
   1   7   4      212.18      229.32      4.34 o
   2   7   4     1018.61      859.11     13.00 o
   3   7   4       62.46       61.24      4.95 o
   4   7   4     2714.39     2582.38     33.49 o
   5   7   4      427.17      478.46     26.02 o
   6   7   4     1591.90     1551.37     20.26 o
   7   7   4       15.59       14.19      2.82 o
   8   7   4      348.55      323.28      8.71 o
   9   7   4       23.18       26.00      4.09 o
  10   7   4      219.81      227.74      7.43 o
  11   7   4       56.43       51.54      5.64 o
  12   7   4      175.87      183.06      8.56 o
  13   7   4       14.38       16.38      4.74 o
  14   7   4        7.67        5.19      4.99 o
  15   7   4        0.03       -5.71      5.71 o
   0   8   4     5348.24     5519.99     87.44 o
   1   8   4        1.01        0.83      2.04 o
   2   8   4      828.25      808.70     11.21 o
   3   8   4      290.68      282.72      6.34 o
   4   8   4      349.91      444.37      8.19 o
   5   8   4      140.88      153.85      4.82 o
   6   8   4      406.64      389.47      7.65 o
   7   8   4      287.04      312.97      7.15 o
   8   8   4      336.43      310.88      7.77 o
   9   8   4       78.41       82.81      5.11 o
  10   8   4      197.50      180.98      7.69 o
  11   8   4       96.39       84.48      6.30 o
  12   8   4       47.58       42.62      5.73 o
  13   8   4       14.54       14.77      4.84 o
  14   8   4        6.89        9.03      5.33 o
  15   8   4       37.33       33.35      7.08 o
   0   9   4     3355.36     3403.08     53.94 o
   1   9   4       13.63       16.68      2.71 o
   2   9   4     1024.28     1049.13     15.40 o
   3   9   4      176.25      185.57      5.66 o
   4   9   4      424.98      397.64      6.86 o
   5   9   4       57.51       49.86      3.39 o
   6   9   4      144.08      129.12      4.51 o
   7   9   4      601.03      579.75     12.99 o
   8   9   4       24.62       17.15      5.27 o
   9   9   4        8.17       -3.64      3.64 o
  10   9   4      125.27      125.49      6.74 o
  11   9   4       35.31       37.96      5.37 o
  12   9   4      111.40      132.94      7.86 o
  13   9   4       43.31       49.00      5.67 o
  14   9   4       77.20       95.39     11.09 o
  15   9   4       15.91       11.32      6.91 o
   0  10   4     2539.71     2743.39     38.81 o
   1  10   4     1196.43     1375.45     20.88 o
   2  10   4      451.40      478.87     11.96 o
   3  10   4      550.66      552.01      9.88 o
   4  10   4      100.54       73.94      2.94 o
   5  10   4      297.63      290.24      6.09 o
   6  10   4      163.97      154.01      5.24 o
   7  10   4      120.27      101.01      5.24 o
   8  10   4      222.29      188.12      7.30 o
   9  10   4      139.18      153.45      6.85 o
  10  10   4      287.83      271.74     12.93 o
  11  10   4       12.87        5.13      4.52 o
  12  10   4        2.18       -0.34      4.60 o
  13  10   4       11.79       16.33      6.27 o
  14  10   4        5.99       11.94      5.70 o
  15  10   4        0.01       -1.80      6.12 o
   0  11   4     2444.99     2436.62     65.06 o
   1  11   4      554.34      639.23      9.74 o
   2  11   4      423.10      459.75      9.14 o
   3  11   4      122.04      134.66      4.64 o
   4  11   4      339.77      339.30      6.55 o
   5  11   4      461.87      479.24     10.62 o
   6  11   4      267.85      266.22      7.44 o
   7  11   4      148.88      134.53      5.94 o
   8  11   4        0.33       -3.49      3.56 o
   9  11   4        8.29        9.34      3.85 o
  10  11   4      145.04      150.13      8.49 o
  11  11   4       30.45       20.45      4.94 o
  12  11   4       83.96       55.76      7.09 o
  13  11   4       67.00       65.84      7.56 o
  14  11   4        9.70        4.00      5.39 o
  15  11   4        2.74       14.33      6.55 o
   0  12   4     1683.20     1644.89     29.52 o
   1  12   4       32.12       36.96      2.76 o
   2  12   4      118.37      102.61      7.68 o
   3  12   4      721.79      758.96     13.81 o
   4  12   4      758.07      695.91     12.23 o
   5  12   4      138.33      121.84      5.90 o
   6  12   4      543.80      529.94     14.47 o
   7  12   4      140.81      133.41      7.46 o
   8  12   4       23.96       27.26      4.23 o
   9  12   4       65.53       70.16      5.35 o
  10  12   4      513.83      519.66     12.61 o
  11  12   4       12.79        8.95      5.44 o
  12  12   4      200.43      200.79     10.39 o
  13  12   4       21.76       31.18      6.69 o
  14  12   4      133.59      143.76      9.20 o
   0  13   4       37.17       48.49      3.71 o
   1  13   4       95.09      100.60      3.61 o
   2  13   4       38.49       37.44      2.54 o
   3  13   4        1.23        3.44      2.51 o
   4  13   4        0.61       -1.55      2.46 o
   5  13   4        3.42        7.61      2.81 o
   6  13   4       40.09       40.31      3.99 o
   7  13   4       14.63        4.21      3.43 o
   8  13   4      233.26      185.96      7.34 o
   9  13   4      122.73      115.66      7.16 o
  10  13   4      114.96      106.77      7.64 o
  11  13   4       14.67        8.05      5.45 o
  12  13   4       87.16       89.99      8.11 o
  13  13   4        4.31        1.38      7.51 o
  14  13   4       28.29       33.57      7.31 o
   0  14   4     2407.40     2542.96     53.71 o
   1  14   4        0.44       -0.67      1.80 o
   2  14   4      332.91      307.37      9.00 o
   3  14   4      229.15      225.93      7.47 o
   4  14   4      292.17      228.05     12.65 o
   5  14   4      267.10      239.65      8.51 o
   6  14   4      721.06      679.04     15.08 o
   7  14   4       36.81       29.27      4.74 o
   8  14   4      244.39      226.84      9.24 o
   9  14   4        1.05        0.00      4.30 o
  10  14   4        7.44        6.43      6.43 o
  11  14   4        1.86       -1.58      4.77 o
  12  14   4        9.78       10.51      5.75 o
  13  14   4       91.24       95.27      8.76 o
  14  14   4       24.73       25.56      7.36 o
   0  15   4      309.92      298.26      9.15 o
   1  15   4        0.00        2.89      3.14 o
   2  15   4      216.92      216.41     11.77 o
   3  15   4       22.03       23.60      4.66 o
   4  15   4     1140.02     1090.13     20.23 o
   5  15   4       68.29       63.55      5.18 o
   6  15   4      811.08      796.78     16.96 o
   7  15   4        3.74        2.56      4.04 o
   8  15   4       63.71       62.05      6.02 o
   9  15   4      174.42      157.76      8.44 o
  10  15   4      198.83      183.52      9.42 o
  11  15   4       62.99       57.24      6.94 o
  12  15   4       10.87        1.57      5.81 o
  13  15   4        7.20        4.15      6.09 o
  14  15   4        9.10        8.13      7.51 o
   0  16   4     1083.27     1049.10     23.47 o
   1  16   4      129.73      138.75     12.14 o
   2  16   4       24.57       14.32      3.92 o
   3  16   4        0.23       -2.88      2.88 o
   4  16   4      310.50      319.92      9.77 o
   5  16   4      100.89       90.58      7.37 o
   6  16   4      686.77      647.96     15.23 o
   7  16   4      242.47      225.01      9.22 o
   8  16   4       64.38       55.30      5.76 o
   9  16   4      110.43       98.36      7.33 o
  10  16   4        0.92       -2.27      5.04 o
  11  16   4        0.56        3.03      5.43 o
  12  16   4        4.91       -5.46      5.46 o
  13  16   4       52.75       49.52     11.23 o
  14  16   4        1.34        1.04     11.40 o
   0  17   4     1947.27     1880.81     34.70 o
   1  17   4       29.88       46.26      4.11 o
   2  17   4      411.51      409.85     12.92 o
   3  17   4      200.46      196.46      7.72 o
   4  17   4      288.29      283.31      9.38 o
   5  17   4       21.25       14.30      4.37 o
   6  17   4      638.70      649.80     15.36 o
   7  17   4       16.73       13.45      5.27 o
   8  17   4      187.74      210.31     11.39 o
   9  17   4      146.92      138.86      8.16 o
  10  17   4       41.68       35.75      6.20 o
  11  17   4       88.24       89.73      7.98 o
  12  17   4       27.42       42.25      6.94 o
  13  17   4       31.43       40.46      7.56 o
   0  18   4     1507.63     1518.12     29.60 o
   1  18   4      659.67      655.72     13.12 o
   2  18   4       33.03       22.76      3.99 o
   3  18   4      752.23      721.53     15.73 o
   4  18   4        3.80       -0.78      3.74 o
   5  18   4      294.58      271.42     10.15 o
   6  18   4      299.39      269.12     10.10 o
   7  18   4       88.76       92.30      7.64 o
   8  18   4       33.90       42.08      9.41 o
   9  18   4       67.67       62.71     10.42 o
  10  18   4       96.47       92.41      7.70 o
  11  18   4        6.59       -1.14      5.29 o
  12  18   4        0.07       -4.25      6.64 o
  13  18   4       10.78        6.00      6.21 o
   0  19   4     1197.53     1221.36     33.47 o
   1  19   4      971.81      957.58     17.13 o
   2  19   4      131.48      127.78      6.59 o
   3  19   4      845.13      827.26     17.35 o
   4  19   4      330.63      303.42     13.80 o
   5  19   4       20.10        8.04      4.56 o
   6  19   4     1195.68     1184.67     23.23 o
   7  19   4       26.73       17.44      5.05 o
   8  19   4      277.59      281.08     10.74 o
   9  19   4      162.91      166.25      9.22 o
  10  19   4      135.98      147.16      9.74 o
  11  19   4       86.91       87.33      8.23 o
  12  19   4       27.31       30.42      7.08 o
  13  19   4        0.05       -3.30      6.23 o
   0  20   4     4648.90     4442.87     93.79 o
   1  20   4      122.97      133.32      6.64 o
   2  20   4      287.82      288.78     10.79 o
   3  20   4      130.38      127.99      7.20 o
   4  20   4      114.35      112.63      6.77 o
   5  20   4      133.92      126.08      7.48 o
   6  20   4        8.78        3.99      4.57 o
   7  20   4       24.10       30.77      5.64 o
   8  20   4      228.84      203.39      9.97 o
   9  20   4      298.68      289.93     11.67 o
  10  20   4       22.75       18.15      5.92 o
  11  20   4       17.07       26.67      6.48 o
  12  20   4       11.39        1.55      6.08 o
  13  20   4       16.89       12.09      7.76 o
   0  21   4      326.37      395.66     18.98 o
   1  21   4      256.58      265.39     12.18 o
   2  21   4     1149.70     1161.50     45.05 o
   3  21   4       61.53       71.71      6.29 o
   4  21   4      353.47      356.74     11.32 o
   5  21   4        5.76        4.06      4.51 o
   6  21   4      285.54      272.66     12.08 o
   7  21   4       19.95       17.61      5.30 o
   8  21   4      471.93      452.40     13.86 o
   9  21   4       26.54       39.57      6.52 o
  10  21   4       26.07       15.94      5.88 o
  11  21   4       10.19        9.66      5.91 o
  12  21   4       44.43       45.07      7.92 o
   0  22   4      781.78      755.75     28.59 o
   1  22   4       15.69       14.19      5.39 o
   2  22   4      479.24      475.55     15.58 o
   3  22   4       84.24       76.66      7.84 o
   4  22   4      308.87      301.47     10.48 o
   5  22   4        6.22        5.90      4.64 o
   6  22   4      106.88      105.46      7.34 o
   7  22   4       22.70       17.46      5.53 o
   8  22   4        0.09        5.82      5.28 o
   9  22   4       47.58       36.53      6.46 o
  10  22   4        2.52        2.48      5.82 o
  11  22   4        0.91       -3.06      6.05 o
  12  22   4       20.24       13.84      6.73 o
   0  23   4      817.53      813.96     43.82 o
   1  23   4      485.87      480.33     14.40 o
   2  23   4      444.67      425.44     13.29 o
   3  23   4        2.64        3.17      4.43 o
   4  23   4      533.67      544.57     17.05 o
   5  23   4      137.63      122.50      7.71 o
   6  23   4        0.24       -6.70      6.70 o
   7  23   4       74.13       86.03      7.53 o
   8  23   4       78.82       81.39      7.29 o
   9  23   4        1.86        4.58      5.62 o
  10  23   4       19.54       30.17      6.75 o
  11  23   4        4.40       -1.19      6.06 o
  12  23   4       55.28       81.01      8.68 o
   0  24   4      653.55      669.33     24.19 o
   1  24   4       60.09       61.17      6.83 o
   2  24   4       37.61       46.17      6.41 o
   3  24   4       16.72       13.78      5.40 o
   4  24   4      125.60      143.53      8.90 o
   5  24   4       13.96       10.11      4.90 o
   6  24   4       58.71       74.41     10.01 o
   7  24   4        7.30        9.41      5.51 o
   8  24   4      465.61      477.54     14.76 o
   9  24   4       32.24       36.42      6.73 o
  10  24   4       93.51      100.63      8.82 o
  11  24   4       71.85       90.19      9.04 o
   0  25   4      560.31      551.06     22.17 o
   1  25   4      156.10      146.12      8.96 o
   2  25   4        6.41        7.51      5.12 o
   3  25   4      138.53      124.75      8.32 o
   4  25   4       45.12       31.50      7.19 o
   5  25   4        0.00       -3.37      4.44 o
   6  25   4        4.20        6.42      5.11 o
   7  25   4       31.09       34.85      6.37 o
   8  25   4        0.74       23.56      8.43 o
   9  25   4      151.80      141.56      9.46 o
  10  25   4        7.65       22.26      6.78 o
  11  25   4       45.73       63.38      8.33 o
   0  26   4       36.87       38.79      8.93 o
   1  26   4       34.45       39.62      6.38 o
   2  26   4       43.62       45.26      6.42 o
   3  26   4      113.47      113.78      8.19 o
   4  26   4      138.96      170.22     11.18 o
   5  26   4        9.13        9.71      6.61 o
   6  26   4       47.68       70.23      7.17 o
   7  26   4        4.78       -4.43      5.42 o
   8  26   4       21.86       22.50      6.16 o
   9  26   4       43.90       53.34      7.56 o
  10  26   4      167.98      227.18     11.99 o
   0  27   4      131.49      128.80     12.59 o
   1  27   4        0.20        0.11      4.80 o
   2  27   4        4.55        8.90      5.82 o
   3  27   4       73.10       74.76      7.71 o
   4  27   4        0.89        5.16      5.47 o
   5  27   4        0.46       -1.19      6.31 o
   6  27   4       28.26       31.65      8.15 o
   7  27   4        3.58        5.70      6.90 o
   8  27   4       40.92       54.32      7.44 o
   9  27   4       83.99      105.93      9.11 o
  10  27   4       23.78       28.55      7.85 o
   0  28   4       23.90       35.37      9.11 o
   1  28   4       82.42       77.22     12.65 o
   2  28   4      179.75      199.75     16.24 o
   3  28   4        1.56        1.47      7.98 o
   4  28   4      722.63      695.27     18.65 o
   5  28   4        3.59       10.02      9.35 o
   6  28   4      150.72      151.03     11.66 o
   7  28   4        8.88       -2.94      6.83 o
   8  28   4        1.19        8.87      6.23 o
   9  28   4        1.89        1.49      6.47 o
   0  29   4      371.58      378.89     19.19 o
   1  29   4        4.80        0.22      5.82 o
   2  29   4      296.70      295.34     12.35 o
   3  29   4      101.28      104.34      8.96 o
   4  29   4        0.27        2.02      5.85 o
   5  29   4       47.56       57.44     12.99 o
   6  29   4        0.74        8.30     12.67 o
   7  29   4       29.95       37.04      9.50 o
   8  29   4      176.88      198.86     13.51 o
   9  29   4       22.73       24.44      8.84 o
   0  30   4        8.79       15.03      8.54 o
   1  30   4       16.92       10.60      6.03 o
   2  30   4        9.10       10.01      6.17 o
   3  30   4        0.90       -1.88      5.95 o
   4  30   4        4.67        7.25      6.43 o
   5  30   4       41.66       46.68      7.72 o
   6  30   4       50.32       75.27     10.18 o
   7  30   4        0.23       -0.65      7.72 o
   8  30   4       10.00        7.60      9.41 o
   0  31   4        1.42       -0.98     15.70 o
   1  31   4        4.17       10.25      6.41 o
   2  31   4      409.83      432.57     15.31 o
   3  31   4       10.97        9.34      6.40 o
   4  31   4      394.77      411.24     15.09 o
   5  31   4       16.38       13.66      6.95 o
   6  31   4       26.75       30.49      8.80 o
   7  31   4       29.79       37.21      9.17 o
   0  32   4       95.11      111.78     13.26 o
   1  32   4       11.35        8.53      6.28 o
   2  32   4       63.36       82.46      8.71 o
   3  32   4        0.83       -1.34      7.19 o
   4  32   4       40.96       84.42      9.20 o
   5  32   4        6.49        6.43      6.72 o
   6  32   4        4.27       11.48      9.94 o
   7  32   4        0.43       -6.56      8.78 o
   0  33   4      143.84      153.58     26.71 o
   1  33   4       27.77       31.01      7.24 o
   2  33   4      155.29      180.47     11.10 o
   3  33   4        9.83       25.46      7.55 o
   4  33   4       36.63       40.19      9.01 o
   5  33   4        7.14       11.08      7.97 o
   6  33   4        7.11       -5.35      7.57 o
   0  34   4      110.33      158.32     34.21 o
   1  34   4       10.46       18.01      8.12 o
   2  34   4        0.01        4.32      7.38 o
   3  34   4        0.05        1.06     10.30 o
   4  34   4        1.63        7.99      7.85 o
   0  35   4       92.09      127.01     21.56 o
   1  35   4       25.59       60.35     23.67 o
   2  35   4       43.55       51.26     12.25 o
   3  35   4        0.91       20.69     10.68 o
   1   1   5     2298.57     2159.57     23.91 o
   2   1   5      209.66      222.51      6.71 o
   3   1   5      802.93      694.42     11.25 o
   4   1   5      170.90      173.55      4.68 o
   5   1   5     2924.51     2782.59     33.45 o
   6   1   5      900.27      846.25     13.19 o
   7   1   5     1777.66     1764.44     21.85 o
   8   1   5      340.73      325.05      7.70 o
   9   1   5        0.13       -2.35      2.35 o
  10   1   5       17.69       17.76      3.83 o
  11   1   5       10.88       14.59      4.08 o
  12   1   5       50.64       40.47      5.40 o
  13   1   5       75.99       91.81      6.72 o
  14   1   5       10.99        1.24      5.11 o
  15   1   5        0.05       -7.49      7.49 o
   1   2   5      153.15      161.19      3.72 o
   2   2   5       66.61       62.18      2.98 o
   3   2   5      421.29      436.94      7.46 o
   4   2   5      469.93      458.58      7.96 o
   5   2   5      219.56      222.81      6.46 o
   6   2   5      456.25      471.92      8.26 o
   7   2   5     2022.25     2018.42     24.36 o
   8   2   5      916.03      898.81     14.98 o
   9   2   5      709.14      657.56     15.79 o
  10   2   5      200.45      172.64      6.42 o
  11   2   5       58.61       58.45      6.15 o
  12   2   5       22.93       17.46      4.28 o
  13   2   5       52.72       64.65      6.44 o
  14   2   5        1.28       -4.71      4.71 o
  15   2   5        0.18       -2.31      7.55 o
   1   3   5     2699.16     2689.01     29.19 o
   2   3   5     2505.84     2932.46     31.62 o
   3   3   5     1944.23     1842.57     22.72 o
   4   3   5        0.88        2.63      2.31 o
   5   3   5       87.28       78.38      3.57 o
   6   3   5      320.57      325.48      7.01 o
   7   3   5      987.25      964.62     15.15 o
   8   3   5       10.87        9.61      4.51 o
   9   3   5     1474.82     1491.65     22.07 o
  10   3   5       10.59       10.88      3.96 o
  11   3   5      350.71      347.86      9.07 o
  12   3   5        7.57        1.34      4.00 o
  13   3   5      174.85      191.97      8.51 o
  14   3   5       20.48       12.75      5.87 o
  15   3   5       83.05       99.21     10.75 o
   1   4   5       47.05       78.42      4.25 o
   2   4   5     1828.18     2022.75     24.79 o
   3   4   5       16.90       17.39      2.27 o
   4   4   5       44.59       46.76      2.63 o
   5   4   5      494.61      508.26     12.50 o
   6   4   5      651.46      618.88     12.20 o
   7   4   5      184.15      187.95     10.83 o
   8   4   5      485.20      482.60     10.41 o
   9   4   5      133.56      138.95      6.39 o
  10   4   5       17.45       24.93      4.35 o
  11   4   5      279.54      276.53      8.34 o
  12   4   5       39.56       46.32      5.08 o
  13   4   5        2.33        4.49      4.52 o
  14   4   5       82.00       88.81      7.63 o
  15   4   5        6.00       14.95      9.51 o
   1   5   5        2.19        1.31      1.17 o
   2   5   5       31.65       34.06      2.70 o
   3   5   5       22.82       22.92      2.23 o
   4   5   5      317.24      309.21      7.34 o
   5   5   5       77.02       87.63      6.09 o
   6   5   5      123.67      124.33      5.09 o
   7   5   5      968.11      928.26     16.01 o
   8   5   5       18.59       18.86      3.84 o
   9   5   5      181.86      175.70      7.45 o
  10   5   5       17.99       24.36      5.90 o
  11   5   5       13.32       12.72      4.42 o
  12   5   5        0.07       -2.06      4.36 o
  13   5   5       12.51       15.23      8.66 o
  14   5   5       19.74       14.55      5.32 o
  15   5   5       10.01       18.16      9.11 o
   1   6   5      331.37      349.18      5.99 o
   2   6   5      405.48      431.70      6.85 o
   3   6   5       67.46       68.60      3.17 o
   4   6   5        8.56        6.06      2.59 o
   5   6   5        0.61        1.78      2.38 o
   6   6   5      128.72      130.32      5.23 o
   7   6   5     1441.87     1408.69     20.16 o
   8   6   5      120.48      107.03      5.45 o
   9   6   5      829.48      790.77     14.42 o
  10   6   5       19.40       27.59      4.73 o
  11   6   5       95.95       82.18      6.57 o
  12   6   5      339.55      345.46     10.34 o
  13   6   5       26.45       18.29      5.19 o
  14   6   5       71.75       76.53     10.33 o
  15   6   5       27.88       36.65     10.10 o
   1   7   5     1731.96     1750.48     20.13 o
   2   7   5       20.10       23.16      2.52 o
   3   7   5       58.87       59.50      3.56 o
   4   7   5       41.56       40.15      4.47 o
   5   7   5      467.18      422.27      9.08 o
   6   7   5       23.73       18.26      3.56 o
   7   7   5      562.75      533.80     11.48 o
   8   7   5       21.15       21.93      4.27 o
   9   7   5       12.88       14.84      4.40 o
  10   7   5      532.35      492.30     12.23 o
  11   7   5      779.93      696.36     15.42 o
  12   7   5      339.00      327.38     11.41 o
  13   7   5       16.44       16.00      7.00 o
  14   7   5        8.68        8.57      5.33 o
   1   8   5      812.55      831.94     10.90 o
   2   8   5       50.16       80.08      3.60 o
   3   8   5     1059.93     1082.23     16.47 o
   4   8   5       83.64       86.95      4.24 o
   5   8   5      198.46      181.65      6.18 o
   6   8   5       71.18       75.20      4.74 o
   7   8   5      260.92      256.50      8.31 o
   8   8   5        1.08       -3.78      4.07 o
   9   8   5        0.67       -3.69      3.69 o
  10   8   5      100.25      102.51      6.48 o
  11   8   5       12.12       32.70      5.42 o
  12   8   5       41.33       47.35      6.09 o
  13   8   5       26.10       22.33      5.24 o
  14   8   5       14.04       -0.67      4.91 o
   1   9   5      119.10       90.09      3.56 o
   2   9   5      118.32      140.99      4.02 o
   3   9   5     1746.37     1702.25     23.88 o
   4   9   5       20.87       19.11      2.92 o
   5   9   5      540.96      466.68      9.78 o
   6   9   5        5.72        1.68      3.33 o
   7   9   5      227.89      186.29      7.03 o
   8   9   5       24.27       28.94      4.33 o
   9   9   5       15.57        7.97      3.99 o
  10   9   5        0.04       -4.09      4.09 o
  11   9   5      303.33      301.55     11.74 o
  12   9   5        3.93        5.93      5.15 o
  13   9   5       70.70       78.22      7.27 o
  14   9   5        5.04        8.19      5.51 o
   1  10   5     1038.52     1020.64     12.86 o
   2  10   5      221.90      231.95      5.14 o
   3  10   5       39.04       49.04      2.98 o
   4  10   5       87.74      103.66      4.86 o
   5  10   5       20.75       14.43      3.50 o
   6  10   5     1103.58     1064.02     17.66 o
   7  10   5       53.95       44.44      4.39 o
   8  10   5       85.87       74.85      6.19 o
   9  10   5        0.75        1.35      3.79 o
  10  10   5       26.51       24.02      4.92 o
  11  10   5       51.52       47.86      5.81 o
  12  10   5        0.36       -3.34      4.92 o
  13  10   5       25.91       32.48      6.12 o
  14  10   5        2.11       -2.38      5.93 o
   1  11   5     1049.04      965.37     13.60 o
   2  11   5      467.11      567.61      8.90 o
   3  11   5     2349.32     2284.07     27.93 o
   4  11   5        1.70        2.74      3.57 o
   5  11   5       39.06       30.25      4.54 o
   6  11   5      332.62      308.98     11.52 o
   7  11   5      634.36      567.76     12.12 o
   8  11   5       81.79       71.15      6.07 o
   9  11   5      262.56      268.46     11.24 o
  10  11   5       25.37       17.57      4.79 o
  11  11   5       44.49       46.04      7.88 o
  12  11   5       57.42       61.07      6.52 o
  13  11   5      223.15      269.26     12.39 o
  14  11   5       23.10        9.56      6.64 o
   1  12   5      228.60      263.29      6.87 o
   2  12   5      292.18      313.73      7.04 o
   3  12   5        2.06        5.42      3.17 o
   4  12   5       12.68        7.09      2.71 o
   5  12   5       12.34        6.80      3.21 o
   6  12   5        0.31       -3.11      3.11 o
   7  12   5       26.94       22.51      4.20 o
   8  12   5      236.39      190.67      7.66 o
   9  12   5       15.44       11.29      4.11 o
  10  12   5        1.09       -2.99      4.47 o
  11  12   5        3.43        4.90      4.77 o
  12  12   5       10.39        4.98      5.87 o
  13  12   5       31.49       40.21      7.41 o
  14  12   5       13.41       22.76      7.91 o
   1  13   5     5171.90     5040.75     88.79 o
   2  13   5       10.08        7.94      4.03 o
   3  13   5     2519.17     2413.45     32.75 o
   4  13   5        7.12        2.26      2.84 o
   5  13   5      574.94      526.97     15.68 o
   6  13   5      158.86      162.26      8.24 o
   7  13   5      921.72      894.95     16.31 o
   8  13   5        5.13        3.57      3.86 o
   9  13   5      290.08      291.08      9.56 o
  10  13   5        0.09       -4.23      4.23 o
  11  13   5      181.61      199.70     10.15 o
  12  13   5       15.55        7.53      6.18 o
  13  13   5      143.03      154.40     10.04 o
  14  13   5        1.64        5.61      7.45 o
   1  14   5       23.69       34.78      4.61 o
   2  14   5      767.52      767.93     16.80 o
   3  14   5      102.16      125.72      6.52 o
   4  14   5       13.61       12.28      3.29 o
   5  14   5        7.56        7.66      3.12 o
   6  14   5      239.10      236.25      7.71 o
   7  14   5      188.73      177.61      9.10 o
   8  14   5      166.47      149.89      6.88 o
   9  14   5      121.41      100.09      7.58 o
  10  14   5       60.21       47.90      6.38 o
  11  14   5       30.08       25.13      6.30 o
  12  14   5       47.63       68.87      7.85 o
  13  14   5       12.46       17.35      6.93 o
   1  15   5       66.13       64.01      5.56 o
   2  15   5      248.33      239.06     10.21 o
   3  15   5     3957.80     3801.68     56.08 o
   4  15   5        0.18       -0.61      3.76 o
   5  15   5       70.65       85.88      6.07 o
   6  15   5      177.76      151.48     14.37 o
   7  15   5       11.01        3.57      4.53 o
   8  15   5       21.00       17.36      5.08 o
   9  15   5      158.71      178.00     16.48 o
  10  15   5       24.14       13.38      5.46 o
  11  15   5      270.25      268.47     11.76 o
  12  15   5        0.07       -1.44      5.75 o
  13  15   5      132.39      141.69     10.32 o
   1  16   5      446.24      399.90     11.83 o
   2  16   5       43.96       41.48      5.53 o
   3  16   5      152.53      192.98     10.28 o
   4  16   5       28.04       30.31      4.62 o
   5  16   5       63.33       53.93      5.35 o
   6  16   5        5.51        6.80      4.16 o
   7  16   5       44.32       29.04      5.11 o
   8  16   5       37.02       19.17      7.85 o
   9  16   5        0.08        3.48      6.43 o
  10  16   5       61.19       68.97      7.22 o
  11  16   5       83.55       86.58      8.11 o
  12  16   5      109.13       98.82     11.36 o
  13  16   5        0.00       -5.90      6.91 o
   1  17   5      553.07      582.45     14.76 o
   2  17   5      652.56      617.25     17.84 o
   3  17   5      306.94      298.16     14.71 o
   4  17   5       20.81       16.62      4.46 o
   5  17   5       37.92       46.28      5.43 o
   6  17   5        0.05       -1.05      3.71 o
   7  17   5       69.95       67.74      6.27 o
   8  17   5       24.74       27.00      5.35 o
   9  17   5      148.73      147.43      8.71 o
  10  17   5        0.04        3.23      5.32 o
  11  17   5       73.36       85.31     10.21 o
  12  17   5        2.75        5.19      6.13 o
  13  17   5        0.18       -5.74      7.00 o
   1  18   5     1519.30     1399.34     26.30 o
   2  18   5      539.82      542.95     14.46 o
   3  18   5      310.18      305.34     24.03 o
   4  18   5       12.86       13.83      5.71 o
   5  18   5       92.26       82.97      6.83 o
   6  18   5      115.00      117.09      7.22 o
   7  18   5      100.53      109.35      7.50 o
   8  18   5        3.05        4.11      5.03 o
   9  18   5        1.66       11.38      5.24 o
  10  18   5      136.36      146.29      9.37 o
  11  18   5        4.05        5.81      5.86 o
  12  18   5       42.49       32.42      9.81 o
   1  19   5      324.18      324.28     17.93 o
   2  19   5      408.44      392.98     12.63 o
   3  19   5        9.61       12.07      5.48 o
   4  19   5      214.53      182.16     10.78 o
   5  19   5      155.01      139.49      9.64 o
   6  19   5       19.27       16.49      4.88 o
   7  19   5        2.74        8.05      5.28 o
   8  19   5        2.05       -1.23      4.84 o
   9  19   5       39.51       31.66      6.24 o
  10  19   5        6.86        3.66      5.50 o
  11  19   5       14.68        9.84      6.25 o
  12  19   5       45.15       41.33     10.49 o
   1  20   5       15.02       11.51      5.11 o
   2  20   5      105.35       98.51      7.38 o
   3  20   5      902.72      825.17     20.77 o
   4  20   5       20.83       19.64      6.21 o
   5  20   5       20.84       15.24      6.08 o
   6  20   5       14.46       25.45      5.22 o
   7  20   5       37.06       48.81      6.35 o
   8  20   5       50.66       52.83      6.66 o
   9  20   5       10.42       17.43      5.90 o
  10  20   5       95.36       95.54     10.01 o
  11  20   5       20.23       19.67      6.55 o
  12  20   5       42.48       52.78      9.24 o
   1  21   5        1.66        1.32      4.99 o
   2  21   5        0.98        1.98      5.05 o
   3  21   5      108.11      119.20      8.19 o
   4  21   5      198.78      174.28     10.64 o
   5  21   5       77.05       71.16     12.13 o
   6  21   5       38.50       34.71      7.37 o
   7  21   5      242.56      210.65      9.98 o
   8  21   5       20.25       25.90      6.01 o
   9  21   5      174.58      180.48     10.10 o
  10  21   5        0.56        2.06      5.83 o
  11  21   5        0.41        3.24      6.14 o
  12  21   5       54.40       33.15      8.64 o
   1  22   5        0.53        6.46      5.32 o
   2  22   5     1232.06     1189.84     28.01 o
   3  22   5       44.03       62.53      6.98 o
   4  22   5        1.30        2.89      9.92 o
   5  22   5        1.59       -0.17      6.06 o
   6  22   5        0.23       -1.99      6.99 o
   7  22   5        4.59        2.90      6.03 o
   8  22   5       45.79       53.75      6.81 o
   9  22   5       18.16       18.89      6.09 o
  10  22   5        0.67        0.37      5.83 o
  11  22   5      238.45      259.93     15.49 o
   1  23   5     1090.49     1129.20     35.56 o
   2  23   5      699.53      679.67     17.80 o
   3  23   5     1131.31     1099.32     25.16 o
   4  23   5        1.69       -5.59      5.59 o
   5  23   5      368.35      352.89     14.93 o
   6  23   5       16.12       12.49      6.94 o
   7  23   5       40.40       32.09      8.90 o
   8  23   5       18.66        6.88      8.98 o
   9  23   5       68.58       62.17      9.79 o
  10  23   5       11.41       11.70      6.34 o
  11  23   5       40.69       34.64     10.82 o
   1  24   5       88.07       88.72      7.74 o
   2  24   5       17.69       23.21      6.25 o
   3  24   5      319.94      318.66     12.42 o
   4  24   5       13.51        8.42      6.56 o
   5  24   5        0.67        2.37      7.51 o
   6  24   5       41.73       44.36     10.01 o
   7  24   5       23.64       22.29      7.85 o
   8  24   5       56.69       72.04     10.90 o
   9  24   5        3.07        4.46      7.06 o
  10  24   5        0.12        1.13      7.20 o
   1  25   5      540.41      528.29     15.86 o
   2  25   5      209.63      205.24     10.59 o
   3  25   5        0.18        8.91      5.79 o
   4  25   5      219.21      226.79     11.40 o
   5  25   5      363.51      373.00     15.85 o
   6  25   5        0.24        3.23      6.92 o
   7  25   5      390.74      394.16     16.73 o
   8  25   5       10.13       21.04      8.20 o
   9  25   5       40.06       46.05      8.86 o
  10  25   5        0.07        2.31     10.61 o
   1  26   5       39.30       29.95      7.32 o
   2  26   5      238.01      221.50     11.10 o
   3  26   5      378.01      328.41     12.89 o
   4  26   5       98.17      110.69     10.58 o
   5  26   5       28.70       40.73      8.15 o
   6  26   5        5.43       10.59      7.30 o
   7  26   5       21.80       28.80     10.99 o
   8  26   5       16.72       30.53     10.29 o
   9  26   5       10.89       14.47      8.11 o
   1  27   5      258.51      242.25     11.52 o
   2  27   5        6.75       -2.39      5.69 o
   3  27   5        0.57       -3.08      5.52 o
   4  27   5       49.41       51.95      7.59 o
   5  27   5      158.06      173.45     12.44 o
   6  27   5       88.10       90.11     10.36 o
   7  27   5      371.86      398.30     17.86 o
   8  27   5       11.17        8.86     13.91 o
   9  27   5       43.59       50.40     10.07 o
   1  28   5        2.23        8.72      6.12 o
   2  28   5        2.41        2.38      6.02 o
   3  28   5       59.53       68.18      8.17 o
   4  28   5       17.71       20.10      6.96 o
   5  28   5        0.01       -3.84     11.03 o
   6  28   5        4.82       -7.24      7.24 o
   7  28   5       96.39      145.08     12.88 o
   8  28   5       78.56      124.93     12.37 o
   1  29   5       98.72       86.58      8.54 o
   2  29   5       29.37       37.77      7.25 o
   3  29   5      125.38      113.76      9.36 o
   4  29   5        0.06       -5.48      5.48 o
   5  29   5       21.42       21.76      7.36 o
   6  29   5      124.81      127.82     11.92 o
   7  29   5      147.86      159.84     13.09 o
   8  29   5        2.51        0.06      7.84 o
   1  30   5       25.73       34.41      6.98 o
   2  30   5       12.08       12.58      6.70 o
   3  30   5       59.02       83.23      8.66 o
   4  30   5       36.20       40.90      7.90 o
   5  30   5       22.29       21.57      7.38 o
   6  30   5        0.06        1.31      8.02 o
   7  30   5       31.81       41.51      9.63 o
   1  31   5       16.81       31.65      7.48 o
   2  31   5       10.29        8.97      6.67 o
   3  31   5       22.40       24.43      7.43 o
   4  31   5        6.87        1.19      8.12 o
   5  31   5       27.19       21.54      7.43 o
   6  31   5       29.62       19.33     11.84 o
   1  32   5        6.22        5.80      6.96 o
   2  32   5       34.95       48.98      8.17 o
   3  32   5       15.69       26.10      7.35 o
   4  32   5       88.04       92.08      9.60 o
   5  32   5        0.56        4.74      8.12 o
   1  33   5       16.08       20.78      7.45 o
   2  33   5       56.05       69.53      9.25 o
   3  33   5        0.03        5.65      7.17 o
   4  33   5        1.69        5.05      7.12 o
   1  34   5       22.33       31.61      8.32 o
   2  34   5       88.13      127.18     15.24 o
   0   0   6      873.63      956.91     23.32 o
   1   0   6      761.58      769.99     14.17 o
   2   0   6      199.48      187.26      6.70 o
   3   0   6      237.89      243.90      8.21 o
   4   0   6      185.31      162.74     15.47 o
   5   0   6     3074.84     2893.99     62.45 o
   6   0   6     2477.51     2346.04     53.33 o
   7   0   6      333.65      269.67     14.28 o
   8   0   6       98.08       99.16     11.66 o
   9   0   6       18.75       12.53      5.44 o
  10   0   6       35.75       42.73      8.64 o
  11   0   6       46.68       44.96      7.95 o
  12   0   6       53.73       46.79      8.32 o
  13   0   6       22.87       19.77      7.65 o
  14   0   6       11.82       17.50      9.97 o
   0   1   6      331.60      363.98     10.35 o
   1   1   6      208.77      208.01      6.70 o
   2   1   6       49.47       50.41      2.98 o
   3   1   6      576.40      556.57     11.67 o
   4   1   6      286.68      269.57      7.99 o
   5   1   6      476.68      477.21     12.23 o
   6   1   6        2.22        0.71      4.55 o
   7   1   6      613.34      610.30     13.03 o
   8   1   6      217.94      201.79      7.85 o
   9   1   6        1.02       -1.71      4.48 o
  10   1   6        0.04       -3.55      3.55 o
  11   1   6        1.47        0.51      4.13 o
  12   1   6        4.61        4.39      4.64 o
  13   1   6        1.24       -4.49      4.49 o
  14   1   6        7.58        6.27      6.06 o
   0   2   6     1616.74     1648.33     25.55 o
   1   2   6       64.28       79.86      3.41 o
   2   2   6       95.25      104.70      3.92 o
   3   2   6       10.52       10.02      2.65 o
   4   2   6      536.22      553.54     12.13 o
   5   2   6       21.55       17.43      4.17 o
   6   2   6       18.22       15.01      3.49 o
   7   2   6      231.43      227.63      8.07 o
   8   2   6       70.49       77.10      5.55 o
   9   2   6      152.54      148.36      7.33 o
  10   2   6       15.57       14.52      4.44 o
  11   2   6        5.49       -1.03      4.21 o
  12   2   6       11.82       18.07      5.03 o
  13   2   6       62.39       83.59      6.85 o
  14   2   6       25.09       30.92      6.62 o
   0   3   6     1223.38     1172.17     19.25 o
   1   3   6        0.27       -1.87      1.89 o
   2   3   6     1288.16     1219.25     16.76 o
   3   3   6      100.97       90.70      4.57 o
   4   3   6     1527.63     1442.12     21.59 o
   5   3   6      728.84      727.08     14.49 o
   6   3   6      359.14      342.46      8.25 o
   7   3   6       21.96       16.88      3.67 o
   8   3   6       67.67       61.89      5.43 o
   9   3   6       13.74       14.42      4.51 o
  10   3   6      164.68      173.42      7.16 o
  11   3   6       13.73       13.04      4.67 o
  12   3   6        0.09       -4.65      4.71 o
  13   3   6        0.79        6.24      5.13 o
  14   3   6        0.35        1.95      6.33 o
   0   4   6      282.54      289.71      9.31 o
   1   4   6      148.09      152.18      4.36 o
   2   4   6      161.48      193.59      4.55 o
   3   4   6      229.98      242.98      8.73 o
   4   4   6      124.83      114.46      4.55 o
   5   4   6      235.46      228.87      7.14 o
   6   4   6      488.71      468.17      9.71 o
   7   4   6        0.16        0.17      3.19 o
   8   4   6        6.99       10.72      3.73 o
   9   4   6       91.89       91.93      6.30 o
  10   4   6       40.15       39.01      5.56 o
  11   4   6       28.30       26.44      4.93 o
  12   4   6       31.27       36.73      5.70 o
  13   4   6       44.44       55.15      6.71 o
  14   4   6       26.78       35.63      9.06 o
   0   5   6     2235.92     1883.41     96.38 o
   1   5   6      168.19      163.99      6.43 o
   2   5   6     1704.08     1628.03     18.16 o
   3   5   6        2.28        0.11      2.18 o
   4   5   6     1714.14     1701.85     22.32 o
   5   5   6       31.65       29.89      3.78 o
   6   5   6     1568.39     1486.98     20.81 o
   7   5   6       62.53       50.63      4.28 o
   8   5   6      675.97      651.20     13.84 o
   9   5   6        3.85        7.03      3.63 o
  10   5   6      242.52      249.70      9.71 o
  11   5   6       20.13       21.85      5.34 o
  12   5   6      254.19      247.53     10.23 o
  13   5   6       61.53       66.52      7.13 o
  14   5   6      109.95      117.53      9.74 o
   0   6   6       23.31       32.44      6.49 o
   1   6   6       92.45       88.73      4.48 o
   2   6   6      208.93      205.59      5.43 o
   3   6   6        0.06        2.05      1.98 o
   4   6   6       56.67       64.30      4.12 o
   5   6   6      542.77      496.10     14.53 o
   6   6   6      125.45      132.56      6.34 o
   7   6   6      209.01      226.73     14.73 o
   8   6   6      318.33      277.94      8.18 o
   9   6   6      183.09      184.30     10.58 o
  10   6   6        7.45       -2.99      6.54 o
  11   6   6      132.97      108.25      8.13 o
  12   6   6       55.81       50.58      7.64 o
  13   6   6        6.35       13.24      5.84 o
  14   6   6       16.76       18.04      7.85 o
   0   7   6      857.75      877.32     18.70 o
   1   7   6      260.15      247.49      6.60 o
   2   7   6      353.12      299.66      8.41 o
   3   7   6       90.74       91.79      4.41 o
   4   7   6     1319.08     1287.90     25.31 o
   5   7   6       26.36       25.20      5.24 o
   6   7   6     1023.49     1013.12     15.80 o
   7   7   6      130.77      133.89      5.84 o
   8   7   6       87.00       91.90      5.72 o
   9   7   6       42.19       38.33      5.78 o
  10   7   6      380.07      381.82     11.01 o
  11   7   6       48.58       58.25      7.24 o
  12   7   6      481.25      494.04     20.70 o
  13   7   6        6.34       13.00      5.95 o
  14   7   6      174.92      215.37     14.75 o
   0   8   6      537.72      519.72     13.09 o
   1   8   6        6.01        7.66      2.49 o
   2   8   6      281.49      276.53      6.58 o
   3   8   6      423.21      414.71      7.94 o
   4   8   6       52.16       59.55      4.36 o
   5   8   6      414.73      408.67      9.57 o
   6   8   6        0.59       -4.39      4.39 o
   7   8   6       16.18       11.09      3.83 o
   8   8   6       39.07       32.68      4.51 o
   9   8   6      146.42      121.09      6.62 o
  10   8   6      239.72      239.49      9.29 o
  11   8   6      205.35      186.61      8.62 o
  12   8   6      124.58      134.31     14.01 o
  13   8   6        1.45        4.14      5.61 o
   0   9   6       14.51        8.32      3.73 o
   1   9   6       13.19        9.04      2.52 o
   2   9   6      525.98      489.38      9.07 o
   3   9   6      206.47      188.45      6.19 o
   4   9   6     1902.23     1875.62     55.49 o
   5   9   6        1.75       -1.24      3.33 o
   6   9   6      317.40      318.90      8.78 o
   7   9   6       87.95       94.47      5.61 o
   8   9   6       84.30       83.02      5.63 o
   9   9   6       56.42       57.14      5.49 o
  10   9   6      580.96      561.45     13.64 o
  11   9   6        4.86        3.61      4.81 o
  12   9   6       20.76       27.67      5.83 o
  13   9   6      242.76      241.01     12.21 o
   0  10   6      353.87      334.30     14.24 o
   1  10   6      382.42      371.39      8.70 o
   2  10   6      462.16      443.69      9.93 o
   3  10   6      117.05      108.73      6.09 o
   4  10   6      614.66      571.04     11.21 o
   5  10   6        3.73        4.00      3.13 o
   6  10   6      117.03       97.28      5.92 o
   7  10   6       88.59       72.42      5.19 o
   8  10   6        1.94       -3.44      3.44 o
   9  10   6        6.24        4.88      4.10 o
  10  10   6       24.15       23.97      5.24 o
  11  10   6        3.32        5.81      4.93 o
  12  10   6        0.85       -3.54      4.88 o
  13  10   6        9.52        3.11      7.42 o
   0  11   6     2294.70     2185.09     85.53 o
   1  11   6      246.47      244.34      9.04 o
   2  11   6      909.89      867.07     18.03 o
   3  11   6       28.52       33.08      4.28 o
   4  11   6      158.08      138.34      6.76 o
   5  11   6        0.63       -0.38      3.43 o
   6  11   6       49.05       56.64      4.70 o
   7  11   6        5.22        4.38      3.65 o
   8  11   6      117.28      109.39      8.54 o
   9  11   6       30.12       17.73      4.53 o
  10  11   6       64.63       47.74      5.58 o
  11  11   6        0.12       -1.85      4.58 o
  12  11   6        2.68        7.80      5.37 o
  13  11   6       10.05       11.90      6.36 o
   0  12   6      322.94      339.35     24.84 o
   1  12   6      260.30      250.95      9.81 o
   2  12   6      289.53      286.63      9.87 o
   3  12   6       48.48       46.87      5.90 o
   4  12   6       88.64       79.39      7.11 o
   5  12   6     1069.46      975.08     19.29 o
   6  12   6       51.97       58.46      4.73 o
   7  12   6      219.85      204.04      7.67 o
   8  12   6        4.64       -1.74      3.78 o
   9  12   6        9.51        0.04      4.13 o
  10  12   6       22.44       14.85      4.81 o
  11  12   6        0.54        2.30      4.87 o
  12  12   6       30.00       33.55      6.16 o
  13  12   6      107.75      134.08     10.36 o
   0  13   6       29.84       51.58      7.74 o
   1  13   6       77.94       70.96      5.94 o
   2  13   6       23.85       18.13      4.47 o
   3  13   6      305.34      276.06     11.59 o
   4  13   6      242.55      195.21     10.07 o
   5  13   6      148.14      125.31      8.60 o
   6  13   6       66.36       72.02      5.94 o
   7  13   6        2.78        5.71      4.22 o
   8  13   6        0.94       -2.65      4.19 o
   9  13   6        1.92       -0.40      4.54 o
  10  13   6        3.82        3.88      5.11 o
  11  13   6       13.01       10.41      5.86 o
  12  13   6        4.34        1.11      5.68 o
  13  13   6        0.38        6.35      7.66 o
   0  14   6      934.09      957.62     42.88 o
   1  14   6        5.47        4.97      5.89 o
   2  14   6      146.36      145.93      9.20 o
   3  14   6      263.53      258.70     14.36 o
   4  14   6       58.07       64.29     11.36 o
   5  14   6       10.27       21.21      6.06 o
   6  14   6      472.84      369.19     14.08 o
   7  14   6       20.49       11.57      4.74 o
   8  14   6      105.19      116.59      8.12 o
   9  14   6      153.31      143.59      9.54 o
  10  14   6        4.16        8.61      6.36 o
  11  14   6       22.17       21.94      6.21 o
  12  14   6       74.01      109.74      9.04 o
  13  14   6       35.58       54.94     10.40 o
   0  15   6       12.82       21.43      6.94 o
   1  15   6      161.89      149.40      8.00 o
   2  15   6      667.73      626.06     15.46 o
   3  15   6      261.79      259.62     10.24 o
   4  15   6     1506.93     1418.68     30.82 o
   5  15   6       35.52       37.14      7.54 o
   6  15   6      421.05      405.60     15.03 o
   7  15   6        0.99       -4.31      6.50 o
   8  15   6      163.84      182.88      9.07 o
   9  15   6        0.73        0.66      4.86 o
  10  15   6      128.34      136.15      8.78 o
  11  15   6        0.03       -2.19      5.51 o
  12  15   6       26.82       29.66      7.03 o
   0  16   6       43.68       34.03      7.87 o
   1  16   6       12.22        5.06      4.48 o
   2  16   6      520.96      467.26     13.52 o
   3  16   6       38.54       48.04      6.12 o
   4  16   6      838.60      832.61     21.89 o
   5  16   6      179.87      170.90     10.30 o
   6  16   6       17.86       32.56      6.81 o
   7  16   6        0.48       12.96      6.46 o
   8  16   6        5.39        5.96      6.16 o
   9  16   6        1.50        2.30      4.87 o
  10  16   6        7.77        6.53      7.64 o
  11  16   6        5.28        3.48      6.08 o
  12  16   6        0.44        1.95      7.05 o
   0  17   6      381.81      354.97     16.56 o
   1  17   6      252.62      239.41     10.82 o
   2  17   6       18.99       12.92      5.02 o
   3  17   6        7.73       13.07      5.00 o
   4  17   6     1134.39     1167.29     27.57 o
   5  17   6      354.10      326.29     13.64 o
   6  17   6      756.57      792.23     22.30 o
   7  17   6       72.42       71.08      8.67 o
   8  17   6      267.22      271.50     13.75 o
   9  17   6       39.98       33.91      9.43 o
  10  17   6      183.59      206.02     10.77 o
  11  17   6        1.19        3.31      5.97 o
  12  17   6      153.90      175.16     14.61 o
   0  18   6       43.67       49.39     15.70 o
   1  18   6       38.77       31.50      5.75 o
   2  18   6       53.97       51.61      6.22 o
   3  18   6       35.34       24.59      5.65 o
   4  18   6      178.02      158.32     10.25 o
   5  18   6      140.51      119.76      9.53 o
   6  18   6      191.18      195.77     13.45 o
   7  18   6        6.94       12.59      6.75 o
   8  18   6        3.88        9.03      6.75 o
   9  18   6       15.55        2.61      7.15 o
  10  18   6       52.75       73.74      9.87 o
  11  18   6        2.97       -3.15      5.94 o
  12  18   6        6.55       25.31     12.65 o
   0  19   6     2304.87     2307.20     59.76 o
   1  19   6       55.70       46.99      9.34 o
   2  19   6       95.04      109.27      8.01 o
   3  19   6      256.18      272.75     11.04 o
   4  19   6        1.97       -4.87      4.87 o
   5  19   6       92.68       94.69      9.19 o
   6  19   6      661.49      652.98     20.43 o
   7  19   6        1.35       -6.03      6.03 o
   8  19   6      513.77      505.96     19.82 o
   9  19   6       97.84       93.39     10.07 o
  10  19   6      130.93      119.09     11.31 o
  11  19   6       11.93       26.55     10.92 o
   0  20   6      196.98      221.12     14.90 o
   1  20   6        7.09       16.29      5.72 o
   2  20   6      238.41      216.03     10.02 o
   3  20   6       99.92       92.71      7.98 o
   4  20   6      141.45      134.43      9.80 o
   5  20   6        0.44       -1.97      5.70 o
   6  20   6       23.73       28.23      7.38 o
   7  20   6        0.49        2.80      6.75 o
   8  20   6       11.98       15.02      7.30 o
   9  20   6       90.51      108.97     10.98 o
  10  20   6        2.45        3.38      7.37 o
  11  20   6        4.63        7.19     10.25 o
   0  21   6      456.47      438.98     27.18 o
   1  21   6        7.12       -5.82      6.82 o
   2  21   6      661.77      651.93     17.33 o
   3  21   6       79.75       59.22      7.12 o
   4  21   6      732.76      730.59     24.83 o
   5  21   6       64.07       63.69      8.63 o
   6  21   6      356.35      328.35     14.89 o
   7  21   6        0.95        9.85      7.24 o
   8  21   6      203.73      199.75     12.85 o
   9  21   6       16.34       17.40      8.17 o
  10  21   6       66.65       95.80     11.14 o
   0  22   6       11.90        5.47      8.20 o
   1  22   6       15.26       17.52      6.02 o
   2  22   6        0.00       10.58      5.62 o
   3  22   6       46.19       34.59      7.04 o
   4  22   6       13.70       11.82      5.99 o
   5  22   6        6.25        5.86      6.36 o
   6  22   6       25.75       30.84      7.98 o
   7  22   6       53.16       74.76     14.86 o
   8  22   6        8.38        5.20      7.23 o
   9  22   6       11.17        8.29      7.35 o
  10  22   6        0.86       -7.90      8.45 o
   0  23   6      443.54      451.89     21.04 o
   1  23   6        0.14       -3.66      5.08 o
   2  23   6      233.20      259.73     11.53 o
   3  23   6       23.37       37.51      6.85 o
   4  23   6      116.85      114.37      8.74 o
   5  23   6       16.06       19.27      7.28 o
   6  23   6       23.13       16.18      7.37 o
   7  23   6       13.59       11.43      7.55 o
   8  23   6        6.46       12.79      7.76 o
   9  23   6        0.60       -2.34      6.96 o
  10  23   6        2.96       -2.38      9.53 o
   0  24   6       60.48       59.88     10.92 o
   1  24   6       10.80        4.77      6.29 o
   2  24   6        2.60        5.91      6.70 o
   3  24   6       16.29       19.11      6.10 o
   4  24   6      150.56      133.02      9.46 o
   5  24   6      133.86      139.26     11.34 o
   6  24   6        2.28        9.95      7.09 o
   7  24   6       48.64       68.50      9.65 o
   8  24   6       11.75       10.27      8.18 o
   9  24   6       24.45       27.62      8.90 o
   0  25   6      144.95      147.81     13.59 o
   1  25   6       73.62       80.83      9.13 o
   2  25   6       33.06       29.42      7.64 o
   3  25   6      103.29      128.70      9.68 o
   4  25   6       48.98       42.29      7.60 o
   5  25   6      100.77       93.88      8.77 o
   6  25   6        1.41       26.05      8.39 o
   7  25   6       49.37       67.84     10.02 o
   8  25   6        0.03        8.36      7.92 o
   9  25   6       38.63       48.82     12.48 o
   0  26   6      269.55      242.28     17.06 o
   1  26   6        9.27       11.11      6.26 o
   2  26   6       11.09       16.22      7.66 o
   3  26   6       28.96       23.57      7.11 o
   4  26   6        7.35       13.87      6.61 o
   5  26   6       78.04       78.67      8.73 o
   6  26   6      345.01      362.01     16.62 o
   7  26   6        1.38        3.81     10.40 o
   8  26   6       71.62       92.19     17.97 o
   0  27   6      260.71      303.98     28.59 o
   1  27   6       15.43       14.56      7.44 o
   2  27   6      228.34      228.60     11.80 o
   3  27   6        1.65        7.52      6.31 o
   4  27   6        6.12       14.13      6.86 o
   5  27   6      188.72      189.61     11.53 o
   6  27   6        9.71        1.86      8.84 o
   7  27   6        6.13       -7.42      7.42 o
   8  27   6        1.63       13.62     10.36 o
   0  28   6        5.79       17.94      9.46 o
   1  28   6       42.57       49.28      7.77 o
   2  28   6       21.60       22.22      6.72 o
   3  28   6        0.13       -6.02      6.02 o
   4  28   6        4.63       15.54      7.13 o
   5  28   6      163.45      158.53     11.06 o
   6  28   6       93.36       94.13      9.73 o
   7  28   6        0.29       -1.38     12.89 o
   0  29   6       83.02      108.99     15.23 o
   1  29   6       18.96       19.54      7.24 o
   2  29   6      137.47      139.29     14.44 o
   3  29   6       23.68       31.45      7.81 o
   4  29   6      106.66      108.73     10.07 o
   5  29   6       14.95       24.31      7.71 o
   6  29   6       11.25        3.08      7.58 o
   0  30   6        0.01        6.55      9.34 o
   1  30   6       12.49        4.43      6.90 o
   2  30   6        1.36       -6.39      6.39 o
   3  30   6       53.40       68.60      8.92 o
   4  30   6       61.68       49.41      8.76 o
   5  30   6       51.21       65.90     10.69 o
   0  31   6      523.61      562.85     26.31 o
   1  31   6        1.13       -3.35      7.06 o
   2  31   6      174.25      197.00     12.54 o
   3  31   6       17.92       15.51      8.87 o
   4  31   6       38.47       37.30      9.69 o
   0  32   6        0.82       20.53     11.10 o
   1  32   6       21.90       22.62      8.03 o
   2  32   6       62.24      108.10     23.68 o
   1   1   7     1128.00     1037.61     17.13 o
   2   1   7      149.37      133.67      6.97 o
   3   1   7     3369.21     3260.12     39.89 o
   4   1   7      229.93      240.30     11.52 o
   5   1   7      692.80      636.18     34.65 o
   6   1   7       14.05       12.58      4.68 o
   7   1   7       35.54       47.54      4.96 o
   8   1   7      104.12      103.57      6.23 o
   9   1   7      154.16      163.52      7.13 o
  10   1   7       36.48       32.95      4.98 o
  11   1   7      240.26      287.07      9.63 o
  12   1   7       36.12       29.81      7.19 o
  13   1   7       89.92       92.36      7.33 o
   1   2   7       15.61       16.75      3.65 o
   2   2   7      976.84      930.29     16.05 o
   3   2   7     2544.14     2412.45     30.83 o
   4   2   7     1159.62     1159.02     21.50 o
   5   2   7        4.51        1.28      3.21 o
   6   2   7       36.29       32.38      4.53 o
   7   2   7       21.87       17.65      4.25 o
   8   2   7       34.76       38.80      5.01 o
   9   2   7       54.64       58.07      5.88 o
  10   2   7      116.96      124.97      6.82 o
  11   2   7        3.49       -1.65      4.49 o
  12   2   7        0.62       -5.00      5.00 o
  13   2   7        0.36       -1.07      5.70 o
   1   3   7      220.69      206.15      7.89 o
   2   3   7       45.25       48.44      5.05 o
   3   3   7      774.92      750.07     15.88 o
   4   3   7      156.02      149.02      6.16 o
   5   3   7     1269.66     1210.49     19.75 o
   6   3   7        4.74        7.31      3.79 o
   7   3   7      306.70      319.94      9.46 o
   8   3   7        6.38        5.19      4.01 o
   9   3   7      265.83      291.77     10.11 o
  10   3   7       37.24       47.07      5.26 o
  11   3   7       12.72        9.60      5.07 o
  12   3   7        5.36        1.27      5.09 o
  13   3   7       12.14       -0.95      5.83 o
   1   4   7      407.44      424.03     12.58 o
   2   4   7      430.06      443.31      9.85 o
   3   4   7      782.24      741.62     14.78 o
   4   4   7       50.51       55.09      5.21 o
   5   4   7      124.46      138.36      6.76 o
   6   4   7      146.16      139.70      8.53 o
   7   4   7        6.06        3.32      3.92 o
   8   4   7       14.71        9.04      4.16 o
   9   4   7       25.47       18.28      6.19 o
  10   4   7       26.24       20.96      5.32 o
  11   4   7        8.90        8.34      4.85 o
  12   4   7        0.38       -3.69      4.86 o
  13   4   7       18.47       15.39      6.61 o
   1   5   7       49.52       48.37      3.80 o
   2   5   7      649.84      623.63     12.15 o
   3   5   7      191.87      196.41      7.23 o
   4   5   7       22.94       13.01      4.27 o
   5   5   7      533.78      532.05     12.68 o
   6   5   7      460.99      419.53     11.36 o
   7   5   7      214.22      203.45      7.87 o
   8   5   7       46.82       52.51      5.27 o
   9   5   7      138.69      148.85      7.73 o
  10   5   7        5.69        7.87      4.82 o
  11   5   7      216.10      254.58     10.13 o
  12   5   7      116.85      118.85      8.14 o
  13   5   7        3.52       -2.69      5.88 o
   1   6   7      483.85      473.72     10.18 o
   2   6   7        6.75        6.62      2.90 o
   3   6   7       86.14       91.03      4.63 o
   4   6   7        3.97        4.42      4.06 o
   5   6   7       34.62       39.45      9.61 o
   6   6   7        0.22       -3.38      3.38 o
   7   6   7      175.89      169.54      7.50 o
   8   6   7        0.77       -3.68      3.68 o
   9   6   7        1.55        2.13      4.38 o
  10   6   7       60.05       47.98      6.67 o
  11   6   7        4.51        4.41      8.32 o
  12   6   7        6.77        5.34      5.62 o
  13   6   7       52.35       64.60      8.06 o
   1   7   7      356.55      346.39      8.97 o
   2   7   7       42.43       38.71      3.72 o
   3   7   7       54.33       63.56      4.63 o
   4   7   7        4.84        2.04      3.68 o
   5   7   7       84.85       80.07      5.83 o
   6   7   7       74.64       64.53      7.22 o
   7   7   7        1.45        3.00      4.35 o
   8   7   7       23.42       21.40      5.05 o
   9   7   7        0.00       -4.68      4.68 o
  10   7   7       30.71       14.38      5.90 o
  11   7   7       37.95       39.88      6.86 o
  12   7   7        1.46       -1.74      5.92 o
  13   7   7        6.25       15.89      7.64 o
   1   8   7      111.94      104.04      7.55 o
   2   8   7       15.07        8.18      2.59 o
   3   8   7       54.98       44.71      5.15 o
   4   8   7      179.17      187.01      9.28 o
   5   8   7      354.89      325.45     12.12 o
   6   8   7        2.76        5.83      3.11 o
   7   8   7       64.19       52.69      5.75 o
   8   8   7       33.70       33.50      5.63 o
   9   8   7        0.01        2.11      5.04 o
  10   8   7        0.54       -1.29      6.80 o
  11   8   7       10.72       11.90      7.24 o
  12   8   7       34.52       59.78      7.99 o
   1   9   7      351.53      317.32     10.35 o
   2   9   7      152.79      147.13      7.71 o
   3   9   7      566.53      496.20     13.14 o
   4   9   7       10.82        5.04      4.04 o
   5   9   7       34.40       41.87      5.04 o
   6   9   7        7.57       14.31      4.42 o
   7   9   7        0.38        3.03      4.34 o
   8   9   7       45.65       47.08      8.52 o
   9   9   7       24.82       24.77      5.78 o
  10   9   7      134.43      136.30      8.70 o
  11   9   7      174.22      217.59     10.93 o
  12   9   7       16.90       21.99      6.85 o
   1  10   7       14.06       33.45      5.08 o
   2  10   7       71.16       66.20      6.00 o
   3  10   7       50.48       63.59      8.86 o
   4  10   7       16.07       23.84      5.69 o
   5  10   7       40.43       41.34      6.20 o
   6  10   7       14.60       13.35      5.52 o
   7  10   7       71.60       59.53      7.36 o
   8  10   7       15.28       24.58      5.57 o
   9  10   7        1.04       -4.70      4.70 o
  10  10   7        4.04        9.59      7.58 o
  11  10   7        7.60        4.08      7.48 o
  12  10   7       34.52       26.09     13.12 o
   1  11   7     3927.75     3679.45     55.94 o
   2  11   7      446.01      405.47     12.25 o
   3  11   7      280.06      256.37     10.09 o
   4  11   7       33.75       26.71      7.62 o
   5  11   7       54.49       61.43      7.52 o
   6  11   7        2.86       -0.49      4.99 o
   7  11   7      383.60      373.17     14.37 o
   8  11   7       25.44       20.18      6.59 o
   9  11   7      209.19      216.78     15.81 o
  10  11   7      101.66       94.19     11.05 o
  11  11   7       41.06       42.87      8.62 o
  12  11   7        5.34        2.41      9.00 o
   1  12   7       37.43       68.60      6.51 o
   2  12   7       11.09        8.53      4.60 o
   3  12   7       41.93       23.73      5.09 o
   4  12   7        0.82       -1.04      4.87 o
   5  12   7      151.49      133.12      9.09 o
   6  12   7       23.97       20.77     12.65 o
   7  12   7      213.09      212.23     11.70 o
   8  12   7       35.20       19.63      8.63 o
   9  12   7        0.26       -0.60      6.24 o
  10  12   7       15.87       29.39     11.01 o
  11  12   7        5.76       14.83     10.13 o
  12  12   7        3.59        2.19      9.53 o
   1  13   7     1491.60     1443.90     36.94 o
   2  13   7        0.02       -4.06      4.06 o
   3  13   7       19.39       32.47      5.31 o
   4  13   7       63.98       47.59      6.88 o
   5  13   7     1526.44     1542.09     33.40 o
   6  13   7       40.80       59.51     21.32 o
   7  13   7      497.20      466.39     16.67 o
   8  13   7        1.36        7.24      5.85 o
   9  13   7       98.50      120.09     10.58 o
  10  13   7       95.13       91.34     15.23 o
  11  13   7      110.96      122.01     14.48 o
  12  13   7        3.59      -15.47     15.47 o
   1  14   7      448.99      452.77     13.39 o
   2  14   7      238.52      252.85     12.24 o
   3  14   7      313.14      262.69     10.48 o
   4  14   7       45.29       60.41     11.06 o
   5  14   7       56.81      102.02      8.79 o
   6  14   7      107.23      110.45      9.14 o
   7  14   7      482.73      434.58     19.41 o
   8  14   7       65.68       72.36      8.97 o
   9  14   7        4.33        7.97      6.67 o
  10  14   7       13.53       15.92      7.72 o
  11  14   7        1.19       10.32     10.07 o
   1  15   7      205.66      227.49      9.99 o
   2  15   7      139.15      128.21      7.94 o
   3  15   7       56.49       62.45      6.54 o
   4  15   7       69.44       73.74      7.17 o
   5  15   7      740.99      673.29     19.95 o
   6  15   7       29.71       26.00      7.02 o
   7  15   7      241.21      278.29     13.55 o
   8  15   7        2.05        2.72      6.53 o
   9  15   7      175.79      228.45     13.33 o
  10  15   7       16.75       16.16      7.69 o
  11  15   7      146.66      151.26     15.47 o
   1  16   7      105.59      108.85      7.56 o
   2  16   7       60.41       55.59      6.49 o
   3  16   7      218.72      197.36      9.72 o
   4  16   7      328.78      306.26     11.75 o
   5  16   7      159.23      175.49     10.85 o
   6  16   7        1.65        2.38      5.99 o
   7  16   7       21.77       24.01      7.38 o
   8  16   7      176.83      164.28     13.42 o
   9  16   7       59.02       55.27      9.60 o
  10  16   7      106.03      119.98     11.19 o
  11  16   7       17.98       31.20     10.70 o
   1  17   7      516.95      494.67     14.45 o
   2  17   7        0.00       -4.68      4.68 o
   3  17   7       55.95       66.37      6.99 o
   4  17   7        0.15       -4.10      4.93 o
   5  17   7        2.40       -3.12      7.88 o
   6  17   7      256.42      256.13     14.97 o
   7  17   7       29.59       27.01      7.65 o
   8  17   7        0.05        0.03      6.47 o
   9  17   7       35.58       51.64      9.06 o
  10  17   7        5.16       22.22      8.30 o
  11  17   7       33.55       50.42     11.82 o
   1  18   7       57.18       50.18      6.32 o
   2  18   7       23.01       15.12      5.38 o
   3  18   7        4.22       16.30      5.44 o
   4  18   7       34.30       32.74      6.24 o
   5  18   7       46.51       44.81      7.62 o
   6  18   7      211.33      199.64     12.48 o
   7  18   7       27.90       30.94      8.07 o
   8  18   7        2.75       -5.44      8.99 o
   9  18   7        0.30        2.97      7.06 o
  10  18   7       13.58       17.06      9.57 o
   1  19   7        0.70       -4.54      4.67 o
   2  19   7       21.03       16.43      5.95 o
   3  19   7        7.92        3.65      5.12 o
   4  19   7       28.30       23.16      6.01 o
   5  19   7        0.99       -2.61      5.90 o
   6  19   7        6.74        5.86      6.69 o
   7  19   7        0.48        0.75      6.53 o
   8  19   7        2.01        7.79      7.33 o
   9  19   7        1.86        3.61      7.42 o
  10  19   7       11.40       31.42     15.93 o
   1  20   7        3.58        1.29      4.94 o
   2  20   7        7.08        8.72      5.18 o
   3  20   7        0.98       -4.87      4.87 o
   4  20   7       10.53        4.79      5.64 o
   5  20   7       81.32       77.92      8.02 o
   6  20   7        4.11       10.33      7.06 o
   7  20   7        1.98        0.08      7.71 o
   8  20   7       51.54       61.82      9.68 o
   9  20   7        0.09        4.62      7.37 o
  10  20   7        0.04       15.93     12.65 o
   1  21   7       24.51       28.12      6.36 o
   2  21   7        4.17       -3.68      5.02 o
   3  21   7       32.32       41.06      6.93 o
   4  21   7       11.31       14.14      5.98 o
   5  21   7       76.28       98.03      8.97 o
   6  21   7       39.01       25.83      8.04 o
   7  21   7        6.58        6.95      7.64 o
   8  21   7        0.28        1.14      7.00 o
   9  21   7       26.85       22.42     10.59 o
   1  22   7        1.02       -4.92      4.92 o
   2  22   7       62.26       55.57      7.33 o
   3  22   7      160.47      151.21      9.94 o
   4  22   7        3.07        6.81      6.17 o
   5  22   7        8.23       20.95      6.85 o
   6  22   7        0.84       -1.49      6.92 o
   7  22   7       33.91       34.79      8.94 o
   8  22   7       44.88       37.17      9.22 o
   9  22   7        2.58       16.34     10.21 o
   1  23   7       33.24       25.21      6.68 o
   2  23   7       19.22       15.27      6.06 o
   3  23   7      306.08      317.99     13.17 o
   4  23   7       17.93       24.13      6.97 o
   5  23   7      361.88      376.73     14.83 o
   6  23   7        7.96       -6.88      6.88 o
   7  23   7       90.33      109.26     11.23 o
   8  23   7        2.97        7.20      9.61 o
   1  24   7       41.65       32.81      6.76 o
   2  24   7       10.63       -1.40      6.24 o
   3  24   7      198.51      220.08     12.03 o
   4  24   7       62.52       82.30      8.94 o
   5  24   7        7.59       14.76      6.75 o
   6  24   7       15.25        9.39      6.95 o
   7  24   7       24.68       26.83      8.62 o
   8  24   7        0.36       -8.60      8.60 o
   1  25   7      198.48      200.90     11.29 o
   2  25   7        9.24       17.65      6.93 o
   3  25   7      774.23      798.36     23.74 o
   4  25   7       12.95        8.28      6.83 o
   5  25   7      345.16      364.17     15.05 o
   6  25   7        0.95       -5.46      6.28 o
   7  25   7       15.18       13.11     10.01 o
   1  26   7       36.75       40.64      7.59 o
   2  26   7        1.21        0.02      6.20 o
   3  26   7       27.88       29.56      7.61 o
   4  26   7       16.58       20.16      7.38 o
   5  26   7        0.05       11.88      6.91 o
   6  26   7        8.63       15.84      9.88 o
   1  27   7      178.36      190.08     11.64 o
   2  27   7       11.58       20.76      7.08 o
   3  27   7      169.05      177.36     11.54 o
   4  27   7        9.30       14.73      7.37 o
   5  27   7        0.09        9.81      9.26 o
   6  27   7      117.86      109.67     22.50 o
   1  28   7        3.16       14.63      7.09 o
   2  28   7       81.07       89.53      9.42 o
   3  28   7       93.93      112.84     11.87 o
   4  28   7       72.53       78.80     13.54 o
   5  28   7       16.42       -4.22     12.65 o
   1  29   7        0.15        8.86      6.90 o
   2  29   7       25.28       29.78     21.79 o
   3  29   7       42.94       32.10     11.27 o
   1  30   7        5.21        2.58      8.62 o
   0   0   8      719.74      669.74     30.00 o
   1   0   8      240.69      222.15     17.34 o
   2   0   8      385.51      379.21     61.63 o
   3   0   8        3.98       10.14      6.46 o
   4   0   8       93.96       83.13      8.95 o
   5   0   8       11.89       12.19      9.84 o
   6   0   8       97.30      104.51     14.06 o
   7   0   8      260.53      253.47     15.82 o
   8   0   8      386.82      384.75     14.31 o
   9   0   8      103.37      102.92      8.95 o
  10   0   8       11.15       12.11      6.89 o
  11   0   8       25.08       32.07      7.96 o
  12   0   8       11.85       -2.50      7.03 o
   0   1   8       25.60       33.21      7.12 o
   1   1   8      525.20      489.44     12.59 o
   2   1   8       27.24       21.77      4.69 o
   3   1   8       16.57       11.77      5.14 o
   4   1   8      438.48      416.77     11.83 o
   5   1   8      133.25      116.54     10.10 o
   6   1   8      263.76      266.92     11.80 o
   7   1   8        4.67       11.64      5.04 o
   8   1   8        0.48       -1.15      3.84 o
   9   1   8       98.82       99.51      6.39 o
  10   1   8        9.99       11.34      4.66 o
  11   1   8       14.90        9.53      4.97 o
  12   1   8       10.23       11.24      5.74 o
   0   2   8      623.60      668.03     21.53 o
   1   2   8       10.52        9.05      4.62 o
   2   2   8      147.90      157.43      7.71 o
   3   2   8       21.18       15.91      4.64 o
   4   2   8       16.18       13.25      4.62 o
   5   2   8       86.76       81.44      6.42 o
   6   2   8       57.63       68.96      8.16 o
   7   2   8       24.72       32.36      6.80 o
   8   2   8       38.61       41.71      6.20 o
   9   2   8       18.64       19.27      5.41 o
  10   2   8        9.48        1.76      4.53 o
  11   2   8        0.66       -4.17      4.65 o
  12   2   8        0.15       -5.34      5.34 o
   0   3   8     3148.16     3114.39     67.09 o
   1   3   8        1.92       -5.61      5.61 o
   2   3   8      290.04      275.11      9.88 o
   3   3   8       21.85       11.70      4.57 o
   4   3   8        7.51        2.51      3.05 o
   5   3   8       51.09       51.11      6.15 o
   6   3   8      527.94      493.65     15.60 o
   7   3   8        1.69       -3.15      5.48 o
   8   3   8      199.09      176.49     10.80 o
   9   3   8        0.18       -5.00      5.00 o
  10   3   8        4.69       -0.67      5.31 o
  11   3   8       27.25       20.43      5.37 o
  12   3   8       13.51       15.13      7.25 o
   0   4   8     1339.73     1288.28     33.06 o
   1   4   8      221.78      215.02     12.51 o
   2   4   8      483.57      465.56     12.85 o
   3   4   8      231.20      208.06      7.92 o
   4   4   8       60.31       47.63      5.56 o
   5   4   8       14.96       12.52      5.60 o
   6   4   8       46.70       44.09      6.79 o
   7   4   8        2.08       -3.73      5.59 o
   8   4   8        0.15       -0.22      6.31 o
   9   4   8        9.24       -1.81      6.42 o
  10   4   8       11.01        5.93      5.10 o
  11   4   8       22.92       20.12      5.40 o
   0   5   8      721.32      702.30     22.02 o
   1   5   8      326.79      317.21     19.68 o
   2   5   8      511.79      513.54     15.43 o
   3   5   8       66.26       66.36      7.03 o
   4   5   8       69.84       76.52      6.46 o
   5   5   8       21.08       14.58      6.17 o
   6   5   8      272.49      259.25     11.69 o
   7   5   8       18.09       18.60      6.53 o
   8   5   8      316.48      297.67     13.39 o
   9   5   8       15.27        5.52      6.72 o
  10   5   8       32.39       49.83      9.01 o
  11   5   8       21.35       40.78      7.25 o
   0   6   8      415.05      385.72     24.84 o
   1   6   8        2.94        3.49      7.97 o
   2   6   8        9.02        7.36      8.10 o
   3   6   8      237.72      210.04      8.94 o
   4   6   8       86.56       93.31      6.78 o
   5   6   8       56.20       42.84      6.56 o
   6   6   8       64.41       50.50      9.14 o
   7   6   8        8.54       18.38      6.34 o
   8   6   8       33.45       49.50      7.83 o
   9   6   8       24.67       35.21     13.79 o
  10   6   8       37.02       57.47      9.10 o
  11   6   8      242.74      273.17     19.10 o
   0   7   8        9.48       13.59     10.78 o
   1   7   8        7.73        0.44      4.37 o
   2   7   8      939.84      939.99     23.25 o
   3   7   8      197.13      191.27     10.82 o
   4   7   8     1095.92     1086.19     26.13 o
   5   7   8      176.43      173.90     12.92 o
   6   7   8      286.93      299.15     29.53 o
   7   7   8      130.16      121.54     12.65 o
   8   7   8      450.15      519.87     17.55 o
   9   7   8      275.14      301.79     14.38 o
  10   7   8      236.48      291.67     18.58 o
  11   7   8       32.85       32.35     11.92 o
   1   8   8      119.64      113.55      8.76 o
   2   8   8        2.64       16.66      6.21 o
   3   8   8      354.26      344.69     13.86 o
   4   8   8        0.07        3.98      5.48 o
   5   8   8       21.96       24.58      8.11 o
   6   8   8      202.12      201.53     20.62 o
   7   8   8       26.69       46.46     14.53 o
   8   8   8       27.20       35.60      9.74 o
   9   8   8       21.11       28.59     12.65 o
  10   8   8        4.59       15.35     11.25 o
  11   8   8        6.38        3.75     15.93 o
   0   9   8      562.97      538.25     20.48 o
   1   9   8       62.10       58.88      7.31 o
   2   9   8      639.91      640.30     18.74 o
   3   9   8       15.31        8.65      5.90 o
   4   9   8      145.89      150.27     10.26 o
   5   9   8       12.45        9.59      7.27 o
   6   9   8      187.57      203.87     21.09 o
   7   9   8       93.92       95.99     11.54 o
   8   9   8      286.19      282.76     20.62 o
   9   9   8       23.88       34.35     11.07 o
  10   9   8       97.78      111.74     13.96 o
  11   9   8       21.73       30.93     17.34 o
   0  10   8      131.94      111.11     21.09 o
   1  10   8      482.08      472.57     13.51 o
   2  10   8        1.83        5.81      4.42 o
   3  10   8      480.28      469.88     16.14 o
   4  10   8        7.15        5.56      9.96 o
   5  10   8       29.65       39.13      9.61 o
   6  10   8        3.02        0.42      7.74 o
   7  10   8        0.42       -8.85     12.65 o
   8  10   8       28.40       28.37      9.41 o
   9  10   8        0.03       -8.07      8.07 o
  10  10   8        9.58       24.03     10.80 o
  11  10   8       19.03       44.06     19.22 o
   0  11   8      178.57      183.04     18.51 o
   1  11   8       15.16       20.03      5.41 o
   2  11   8      131.84      137.03      8.00 o
   3  11   8        1.63        2.96      4.74 o
   4  11   8       52.94       43.81      7.70 o
   5  11   8       27.19       16.59      8.27 o
   6  11   8        0.05       -1.56      7.78 o
   7  11   8      108.29      127.29     12.91 o
   8  11   8       76.79       59.44     11.10 o
   9  11   8       55.55       35.98     10.68 o
  10  11   8        3.54        1.46      9.67 o
  11  11   8       19.06        0.94     14.53 o
   0  12   8       27.39       51.04     26.01 o
   1  12   8      175.11      177.73      9.03 o
   2  12   8      210.52      230.18     10.15 o
   3  12   8       21.21       31.51      5.83 o
   4  12   8      243.03      222.95     12.27 o
   5  12   8       43.02       36.75      9.88 o
   6  12   8        0.06        5.64     10.55 o
   7  12   8        0.57        5.95      8.45 o
   8  12   8       17.01        2.73     23.20 o
   9  12   8       45.26       45.42     13.12 o
  10  12   8       13.61      -13.59     13.59 o
   0  13   8        1.85        0.54      6.64 o
   1  13   8       27.28       22.69      5.50 o
   2  13   8       87.39       91.09      7.33 o
   3  13   8        1.88       -0.82      4.65 o
   4  13   8        1.36       -1.65      4.83 o
   5  13   8       14.61        7.49      6.48 o
   6  13   8      118.98      135.06     13.58 o
   7  13   8       52.95       45.83     10.59 o
   8  13   8       33.61       30.98     10.46 o
   9  13   8        5.91        4.65      9.67 o
  10  13   8        7.40       38.43     17.81 o
   0  14   8      120.09      132.07     13.36 o
   1  14   8       70.86       68.19      7.44 o
   2  14   8      239.05      230.11     15.96 o
   3  14   8       30.91       38.33      6.24 o
   4  14   8       34.65       31.89      6.25 o
   5  14   8       44.93       38.51      6.56 o
   6  14   8        8.20       19.22      9.21 o
   7  14   8       98.82      106.88     12.87 o
   8  14   8       35.18       23.50     10.34 o
   9  14   8       16.88       21.77     17.11 o
  10  14   8       62.94       47.80     19.22 o
   0  15   8       20.26       19.55      7.87 o
   1  15   8       19.26       14.45      5.42 o
   2  15   8       59.10       61.36      7.01 o
   3  15   8      108.03       96.72      7.75 o
   4  15   8        2.43       -2.72      5.09 o
   5  15   8       32.96       31.77      7.24 o
   6  15   8      111.25      118.89     10.08 o
   7  15   8       58.82       57.65     11.92 o
   8  15   8      527.14      530.12     24.89 o
   9  15   8       24.73       32.58     16.17 o
  10  15   8        2.14       -1.41     15.47 o
   0  16   8        2.69        3.73      6.98 o
   1  16   8        0.38        5.79      5.12 o
   2  16   8       63.71       60.78      6.96 o
   3  16   8        9.39        6.39      6.36 o
   4  16   8        4.85        4.49      5.23 o
   5  16   8      115.32      123.26      8.86 o
   6  16   8        0.30       16.99      7.10 o
   7  16   8       30.19       30.85      8.04 o
   8  16   8        0.15       11.01     13.36 o
   9  16   8       13.53        3.75     15.93 o
   0  17   8       21.43       13.59     14.53 o
   1  17   8       97.44       82.84      7.69 o
   2  17   8      307.91      276.25     11.62 o
   3  17   8       14.47        7.24      5.82 o
   4  17   8      321.13      310.58     12.64 o
   5  17   8       33.53       39.74      6.90 o
   6  17   8      253.11      268.93     13.83 o
   7  17   8      156.82      177.05     12.54 o
   8  17   8      286.97      314.90     19.95 o
   9  17   8        0.15      -13.12     13.12 o
   0  18   8       94.09      107.78     11.68 o
   1  18   8        6.83       14.19      5.47 o
   2  18   8        2.41        6.34      5.27 o
   3  18   8       21.97        6.62      5.48 o
   4  18   8        5.64       11.41      5.81 o
   5  18   8        1.53       -5.32      5.32 o
   6  18   8       16.94       17.42      7.43 o
   7  18   8       33.16       46.37      8.68 o
   8  18   8        6.13       22.97     15.93 o
   9  18   8        0.35       -1.87     15.47 o
   0  19   8       42.08       51.89      9.93 o
   1  19   8       29.39       26.32      6.27 o
   2  19   8      160.80      171.66     10.18 o
   3  19   8       31.20       38.54      6.80 o
   4  19   8      215.33      224.33     17.25 o
   5  19   8       68.12       63.68      8.18 o
   6  19   8      195.18      211.62     11.47 o
   7  19   8        4.79        6.41      7.57 o
   8  19   8      416.17      527.22     25.16 o
   0  20   8        7.61       12.30      8.27 o
   1  20   8        4.98       -0.80      5.10 o
   2  20   8       21.34       25.60      6.35 o
   3  20   8       11.02        7.38      5.76 o
   4  20   8        2.61        0.05      5.91 o
   5  20   8        2.68        5.95      6.28 o
   6  20   8        7.71       15.14      6.56 o
   7  20   8        1.64       -2.79      9.37 o
   8  20   8        5.23       41.44     14.53 o
   0  21   8      341.85      343.15     19.33 o
   1  21   8        3.19        4.42      5.76 o
   2  21   8      185.46      230.44     11.70 o
   3  21   8        4.76       -2.53      5.40 o
   4  21   8       25.35       22.50      7.17 o
   5  21   8        5.00        6.07      6.28 o
   6  21   8       85.89      117.94      9.99 o
   7  21   8       18.51       22.20     10.07 o
   0  22   8       46.02       76.80     21.09 o
   1  22   8       65.43       72.24      8.30 o
   2  22   8       40.13       39.83      7.34 o
   3  22   8       20.48       14.42      6.52 o
   4  22   8        3.49       -5.36      5.69 o
   5  22   8       54.62       69.82     13.26 o
   6  22   8       13.52       12.37     10.55 o
   7  22   8        3.39       10.19      9.41 o
   0  23   8      141.21      148.51     14.54 o
   1  23   8        0.65        2.59      6.03 o
   2  23   8       66.08       75.04      8.60 o
   3  23   8       67.58       77.58      8.58 o
   4  23   8       77.32       76.40      8.71 o
   5  23   8       10.81        5.22      8.87 o
   6  23   8      104.28      107.40     13.81 o
   0  24   8      258.36      263.22     18.37 o
   1  24   8        1.37       39.84     28.28 o
   2  24   8       24.06       20.26      7.00 o
   3  24   8        2.68        6.57      6.72 o
   4  24   8        0.12       -2.08      7.87 o
   5  24   8        0.25       -4.36      7.93 o
   0  25   8        1.38       -3.48      9.12 o
   1  25   8       10.06        7.11      6.44 o
   2  25   8        1.98        1.05      6.12 o
   3  25   8        0.28        4.09      8.78 o
   4  25   8       15.21       20.62     10.27 o
   0  26   8       22.74       49.68     15.93 o
   1  26   8        0.07       -4.45      8.11 o
   2  26   8        6.20       10.94      9.44 o
   3  26   8        2.71       -9.14      9.14 o
   0  27   8      124.80      128.42     21.09 o
   1  27   8       37.17       49.95     11.60 o
   1   1   9      168.89      166.72      8.25 o
   2   1   9        0.57       -0.68      4.62 o
   3   1   9      780.23      778.78     17.50 o
   4   1   9        0.56        1.74      4.85 o
   5   1   9      279.74      275.73     12.07 o
   6   1   9        0.07        2.66      5.75 o
   7   1   9      202.27      215.22     16.40 o
   8   1   9       10.69       16.52     15.23 o
   9   1   9      175.07      183.78     24.37 o
  10   1   9       57.51       70.97     11.58 o
   1   2   9        9.50       10.53      4.85 o
   2   2   9       30.42       33.99      7.13 o
   3   2   9        0.20        0.31      5.47 o
   4   2   9       44.30       50.66      7.04 o
   5   2   9       14.43       47.79     13.47 o
   6   2   9       62.96       50.43      7.35 o
   7   2   9        4.53       11.65      7.66 o
   8   2   9        6.83       -0.97     12.89 o
   9   2   9       82.67      107.05     15.23 o
  10   2   9       52.45       50.66     24.14 o
   1   3   9      333.87      303.47     15.74 o
   2   3   9       17.11       17.30      5.86 o
   3   3   9        3.95        6.94      5.74 o
   4   3   9       42.78       34.08      6.60 o
   5   3   9       34.93       39.86      6.81 o
   6   3   9       16.62       16.91      6.36 o
   7   3   9      102.35      110.70     11.40 o
   8   3   9       35.93       50.34      9.88 o
   9   3   9       39.73       66.73     10.77 o
  10   3   9       30.31       37.34     10.10 o
   1   4   9      125.67      112.93     10.77 o
   2   4   9        1.85        8.87      7.45 o
   3   4   9      648.62      593.27     22.32 o
   4   4   9       36.35       55.87      9.61 o
   5   4   9       71.64       65.51     10.07 o
   6   4   9       16.39       17.53      8.07 o
   7   4   9      103.74      121.86     17.34 o
   8   4   9       14.32       35.62     14.06 o
   9   4   9      128.45      125.61     17.81 o
  10   4   9        2.03       -7.41      7.41 o
   1   5   9      106.46      107.03     15.23 o
   2   5   9      401.55      404.25     18.39 o
   3   5   9       53.84       52.16     11.25 o
   4   5   9      121.47      117.75     11.54 o
   5   5   9       56.74       65.93     17.11 o
   6   5   9        0.00        0.55      7.66 o
   7   5   9      120.54      163.57     19.22 o
   8   5   9       57.15       60.93     15.93 o
   9   5   9        8.63       20.46     15.70 o
  10   5   9        2.72       11.31     11.48 o
   1   6   9      470.05      449.98     19.72 o
   2   6   9      356.14      337.04     17.71 o
   3   6   9      211.55      217.67     14.41 o
   4   6   9       82.80      109.90     11.88 o
   5   6   9      212.94      203.62     14.06 o
   6   6   9       18.00        3.28      8.62 o
   7   6   9        2.85        1.41     11.72 o
   8   6   9       17.66       18.55      9.77 o
   9   6   9        2.47        2.20     11.25 o
  10   6   9        0.09       -3.75     14.06 o
   1   7   9      469.84      486.01     25.07 o
   2   7   9       32.25       27.86      8.60 o
   3   7   9       16.43       20.59     10.55 o
   4   7   9        0.31        3.05      7.45 o
   5   7   9       69.68       86.09     12.65 o
   6   7   9       17.73       28.78      9.54 o
   7   7   9      100.42      101.76     12.07 o
   8   7   9       27.95       29.06      9.94 o
   9   7   9        2.84      -11.48     11.48 o
   1   8   9      220.37      287.65     28.59 o
   2   8   9       20.66        6.56      8.21 o
   3   8   9        0.19        6.33     11.01 o
   4   8   9        4.72       -7.29      7.29 o
   5   8   9      209.63      226.66     15.47 o
   6   8   9        0.05        5.26      6.88 o
   7   8   9       12.58       17.58     16.87 o
   8   8   9       36.85       62.15     11.81 o
   9   8   9        5.45        1.39      9.26 o
   1   9   9      709.92      750.10     26.84 o
   2   9   9      278.08      259.32     15.91 o
   3   9   9      187.10      199.82     15.94 o
   4   9   9        6.37       10.31      8.62 o
   5   9   9       96.32      105.28      9.87 o
   6   9   9      347.11      347.63     17.48 o
   7   9   9       65.63      104.34     12.76 o
   8   9   9       29.54       11.22      9.26 o
   9   9   9        0.77       -8.83      9.07 o
   1  10   9       57.96       58.02     10.44 o
   2  10   9       35.24       23.23      8.93 o
   3  10   9       45.56       45.63     10.07 o
   4  10   9       34.56       39.30     11.03 o
   5  10   9       64.35       63.64      8.74 o
   6  10   9       16.62       21.03      9.15 o
   7  10   9        3.70       13.59      9.26 o
   8  10   9       24.16       32.47     11.48 o
   9  10   9        0.40      -10.31     13.12 o
   1  11   9      224.58      253.80     16.20 o
   2  11   9       41.28       19.80      9.07 o
   3  11   9      106.62      104.86      9.76 o
   4  11   9       40.14       49.65      8.38 o
   5  11   9       15.94       20.37      7.48 o
   6  11   9      110.86      153.13     11.69 o
   7  11   9      220.27      224.74     16.53 o
   8  11   9       23.65       41.66     10.92 o
   9  11   9      165.68      172.94     24.84 o
   1  12   9      105.94      109.28     21.32 o
   2  12   9       51.65       40.20      7.76 o
   3  12   9        2.61       -0.79      6.73 o
   4  12   9       12.68       21.81      7.40 o
   5  12   9       46.32       51.95     11.29 o
   6  12   9        4.82       10.06      7.61 o
   7  12   9        7.64        9.84      9.61 o
   8  12   9       93.22      107.49     13.81 o
   1  13   9      353.88      387.31     19.88 o
   2  13   9        6.87        9.52      6.75 o
   3  13   9      166.80      185.48     11.90 o
   4  13   9       55.99       56.89     14.40 o
   5  13   9        2.77       -0.22      6.88 o
   6  13   9        7.57       -4.53      6.75 o
   7  13   9        2.69        6.56      9.28 o
   8  13   9        7.06       19.68     15.47 o
   1  14   9       13.07       30.77     10.53 o
   2  14   9       81.68       86.04     10.65 o
   3  14   9       13.24       15.77      7.92 o
   4  14   9       90.22      101.47     10.55 o
   5  14   9       57.86       70.52      9.65 o
   6  14   9       11.66        9.17      8.01 o
   7  14   9       54.52       52.30     12.09 o
   8  14   9       12.63        5.16     15.00 o
   1  15   9      325.60      324.69     14.88 o
   2  15   9       67.63       66.40      9.13 o
   3  15   9      178.13      185.21     12.45 o
   4  15   9       36.84       32.73      8.56 o
   5  15   9      128.67      120.15     11.23 o
   6  15   9       39.19       32.76      8.82 o
   7  15   9       86.03      103.06     14.24 o
   8  15   9       60.04       84.83     20.62 o
   1  16   9      212.84      215.01     11.05 o
   2  16   9        2.53        2.28      6.96 o
   3  16   9       62.69       67.96      9.35 o
   4  16   9       24.64       18.51      7.72 o
   5  16   9       36.41       48.11      9.33 o
   6  16   9       20.38       12.85      8.33 o
   7  16   9       18.14       53.43     18.28 o
   1  17   9        1.36        8.12      5.83 o
   2  17   9      112.14      136.96      9.52 o
   3  17   9       97.28      112.26     10.94 o
   4  17   9       41.95       41.53     10.01 o
   5  17   9       41.40       61.62     10.55 o
   6  17   9       11.37       27.78     11.54 o
   7  17   9      151.47      155.13     23.90 o
   1  18   9      175.10      176.05     10.56 o
   2  18   9       15.80       30.40      6.98 o
   3  18   9       20.37       34.77      8.65 o
   4  18   9        0.00        8.88      7.75 o
   5  18   9      113.55      151.06     13.77 o
   6  18   9        0.84       16.87     13.12 o
   1  19   9       10.38        8.17      6.04 o
   2  19   9       52.96       67.27      8.10 o
   3  19   9        3.87        2.05      6.06 o
   4  19   9       16.52       19.43      8.28 o
   5  19   9        1.33       -2.81     13.12 o
   6  19   9       31.88       74.05     19.22 o
   1  20   9       34.97       41.50      7.41 o
   2  20   9        9.87        2.99      6.21 o
   3  20   9       26.14       20.57      7.01 o
   4  20   9       45.59       49.54     11.07 o
   5  20   9      119.27      121.39     21.09 o
   1  21   9       38.28       65.67      8.53 o
   2  21   9      233.01      225.77     16.71 o
   3  21   9        7.49        5.33     10.55 o
   4  21   9       15.66        9.19      8.78 o
   1  22   9        0.08        0.83      8.60 o
   2  22   9        0.89        2.11      7.95 o
   3  22   9       42.20       36.47     10.59 o
   1  23   9       65.29       82.46     12.54 o
   2  23   9        2.35        4.17      9.61 o
   3   0  10        0.70        7.97     10.78 o
   4   0  10       24.61       53.43     12.65 o
   5   0  10        3.61        4.69     10.31 o
   6   0  10       76.37      111.08     15.93 o
   7   0  10        4.82       10.31     12.19 o
   8   0  10       89.78       72.64     15.93 o
   0   1  10        0.71       23.43     11.25 o
   1   1  10       47.19       52.49     12.65 o
   2   1  10        0.10        9.84     10.78 o
   3   1  10        0.15       -0.94      9.84 o
   4   1  10        0.40       28.12     11.72 o
   5   1  10        4.92       16.40     11.25 o
   6   1  10        1.66       -4.69     10.78 o
   7   1  10        1.17        6.09     12.65 o
   8   1  10       26.49       11.72     13.12 o
   0   2  10      235.87      224.50     20.62 o
   1   2  10       36.50       30.40      8.45 o
   2   2  10        9.79       14.99      8.90 o
   3   2  10       10.78       23.24      8.60 o
   4   2  10       21.47       28.12     11.72 o
   5   2  10       23.21       37.49     13.12 o
   6   2  10      181.56      209.50     21.09 o
   7   2  10       16.26       34.68     13.12 o
   8   2  10       29.95        1.87     12.65 o
   0   3  10       17.76        4.22     10.78 o
   1   3  10        3.32       19.57      8.11 o
   2   3  10        0.05       10.93      7.54 o
   3   3  10        0.92        6.08      7.93 o
   4   3  10       63.67       74.08     10.40 o
   5   3  10        0.48       -0.30      7.78 o
   6   3  10       93.41       94.67     16.40 o
   7   3  10       17.35       32.81     12.65 o
   8   3  10       87.93      100.77     17.81 o
   0   4  10        0.02        6.56     11.25 o
   1   4  10       18.00       47.47     28.59 o
   2   4  10       52.51       58.29     10.10 o
   3   4  10       14.61       14.35     11.48 o
   4   4  10      214.93      226.50     15.23 o
   5   4  10        2.77       15.06      9.11 o
   6   4  10       10.91       22.25      9.59 o
   7   4  10        0.87        2.34     11.72 o
   8   4  10        7.35        7.97     13.59 o
   0   5  10       27.65       50.62     14.06 o
   1   5  10       21.22       37.08      9.74 o
   2   5  10      219.38      232.01     15.72 o
   3   5  10       88.43      105.29     12.25 o
   4   5  10      214.32      241.92     16.20 o
   5   5  10        0.11       -4.92      7.95 o
   6   5  10       63.85      105.73     17.81 o
   7   5  10       29.72       37.25     10.88 o
   0   6  10      221.66      222.62     22.03 o
   1   6  10       47.49       40.14      9.74 o
   2   6  10      195.25      214.34     15.39 o
   3   6  10       18.27       42.99     10.40 o
   4   6  10       15.41       19.25      8.78 o
   5   6  10       20.27       31.18      9.88 o
   6   6  10      108.62      112.23     12.87 o
   7   6  10       11.87       18.52     10.10 o
   0   7  10      156.97      179.97     21.09 o
   1   7  10       73.51       74.76     11.43 o
   2   7  10      177.47      192.90     14.72 o
   3   7  10        0.26       11.96      9.26 o
   4   7  10      240.67      264.61     17.38 o
   5   7  10       75.43       95.24     17.81 o
   6   7  10       33.80       45.10     11.21 o
   7   7  10        7.19       12.35      9.46 o
   0   8  10       18.09        3.28     11.25 o
   1   8  10       17.94        9.75      8.45 o
   2   8  10       40.12       20.22     10.31 o
   3   8  10       36.51       42.57     10.74 o
   4   8  10      212.47      204.11     15.68 o
   5   8  10      318.87      350.88     22.97 o
   6   8  10       26.67       33.59     10.44 o
   7   8  10        6.41       15.75     10.44 o
   0   9  10      268.46      227.31     22.97 o
   1   9  10       56.59       63.68     11.25 o
   2   9  10       14.16       14.08      9.26 o
   3   9  10      170.90      162.77     14.20 o
   4   9  10       76.82      100.01     20.39 o
   5   9  10      101.91      142.16     21.09 o
   6   9  10      209.71      203.53     16.23 o
   7   9  10       44.67       54.37     17.81 o
   0  10  10       36.74       50.15     15.47 o
   1  10  10        0.10        2.06      9.14 o
   2  10  10      102.78      121.51     13.73 o
   3  10  10        4.39        0.94      9.84 o
   4  10  10       85.33       93.64     14.06 o
   5  10  10       28.86       33.28     10.27 o
   6  10  10       19.02       21.89     10.44 o
   0  11  10      369.15      333.70     26.25 o
   1  11  10        1.82        6.23      9.11 o
   2  11  10       12.22       33.39     10.59 o
   3  11  10        0.08       -8.39      8.78 o
   4  11  10       14.64        9.65      8.90 o
   5  11  10       20.75       19.19     11.95 o
   6  11  10        0.66       -5.62     13.59 o
   0  12  10       18.25        8.90     12.65 o
   1  12  10        3.67       21.80     10.40 o
   2  12  10       86.92      105.87     13.14 o
   3  12  10        0.85       -6.59     13.36 o
   4  12  10      309.82      349.72     22.03 o
   5  12  10        0.48       -4.85      8.74 o
   6  12  10       29.40       42.65     17.81 o
   0  13  10       34.83       35.62     15.00 o
   1  13  10       12.33       18.20     10.78 o
   2  13  10       14.10       18.64     16.17 o
   3  13  10       38.26       52.95     11.47 o
   4  13  10        0.75        5.62      9.94 o
   5  13  10        7.16       -0.47     14.53 o
   0  14  10      211.54      243.71     25.31 o
   1  14  10       13.94       17.11     10.44 o
   2  14  10      147.30      139.00     14.68 o
   3  14  10       24.67       22.94     12.19 o
   4  14  10      118.37      107.75     13.81 o
   0  15  10       17.76       23.90     15.47 o
   1  15  10        0.53        6.28      9.77 o
   2  15  10        1.54       12.91      9.77 o
   3  15  10       11.21       29.36     10.77 o
   0  16  10       10.39        7.03     14.53 o
   1  16  10        2.36        7.99     14.29 o
   2  16  10       27.11       43.59     16.40 o
   1   4  11       36.13       31.40     12.65 o
   2   4  11       61.26       46.87     14.53 o
   3   4  11      218.23      251.68     23.43 o
   4   4  11       94.83      100.77     17.34 o
   1   5  11        2.63       14.00      9.44 o
   2   5  11        0.52        1.41     12.65 o
   3   5  11        9.31       15.93     12.19 o
   4   5  11        5.41       16.40     13.59 o
   1   6  11      120.28      156.14     14.39 o
   2   6  11       47.73       67.47     11.10 o
   3   6  11        3.56       11.63      9.26 o
   1   7  11        0.00        3.23      8.41 o
   2   7  11        2.89        8.41     14.29 o
   3   7  11        8.50        7.01      9.26 o
   1   8  11       84.74       89.39     12.59 o
   2   8  11        8.09        2.84      9.44 o
   3   8  11       70.07       78.66     12.35 o
   1   9  11        3.93        5.91      9.11 o
   2   9  11        1.24       12.07      9.59 o
   1  10  11       24.72       41.95     11.60 o
 
